# Supplementary material for: Loss of Bcl6 promotes antitumor immunity by activating glycolysis to rescue CD8 T-cell function
Source: Life Sci Alliance. 2025 Oct 27;9(1):e202503335. doi: 10.26508/lsa.202503335 (PMC12559151; doi:10.26508/lsa.202503335)
Supplement: Supplementary file 1 [file LSA-2025-03335_TableS1.xlsx]

## Sheet: Sheet1
Dataset S1. df_4v4
pvalue	log2FoldChange KO vs WT	lfcSE	stat	padj	mmu_gene
5.1e-18	-5.85491	0.676773	-8.65122	1.72e-13	Gm37877
2.97e-16	3.08386	0.377245	8.17468	5.01e-12	Kctd10
6.21e-16	4.57942	0.566399	8.08515	6.99e-12	Kcna3
5.88e-15	2.56087	0.328041	7.80654	4.96e-11	Arhgap25
1.41e-14	2.86853	0.372778	7.695	6.82e-11	Tfdp1
1.24e-14	5.51537	0.715191	7.71175	6.82e-11	Trav4-3
1.09e-14	4.178	0.540587	7.72863	6.82e-11	Tmem41a
1.76e-12	-3.73856	0.530103	-7.05252	7.42e-09	Pax3
2.48e-12	3.27012	0.466858	7.00452	9.12e-09	Samd10
2.7e-12	2.71209	0.387861	6.99243	9.12e-09	Kcnk5
7.82e-12	3.22751	0.471732	6.84183	2.4e-08	Tmem216
9.69e-12	2.36725	0.347559	6.81109	2.71e-08	Il27ra
1.04e-11	-3.47634	0.511178	-6.80064	2.71e-08	Gria3
2.05e-11	7.26523	1.08393	6.7027	4.93e-08	Trav8-1
2.21e-11	4.3687	0.652848	6.69176	4.96e-08	Hrh4
2.71e-11	2.48986	0.373754	6.66176	5.71e-08	Asf1b
5.76e-11	2.49445	0.380838	6.5499	1.14e-07	Parvg
6.4e-11	3.08935	0.472799	6.53418	1.2e-07	Lpcat3
9.07e-11	2.82402	0.435687	6.48176	1.53e-07	Fig4
8.7e-11	3.36206	0.518199	6.48797	1.53e-07	Rad9a
1.13e-10	-4.92785	0.76425	-6.44796	1.82e-07	Gm43527
1.21e-10	5.86592	0.911077	6.43844	1.85e-07	Trav3-1
2.57e-10	2.75342	0.435488	6.32261	3.54e-07	Mutyh
2.62e-10	-4.16984	0.65981	-6.31976	3.54e-07	AI839979
2.44e-10	2.847	0.449714	6.33068	3.54e-07	Trbj1-2
2.73e-10	2.98469	0.472762	6.31331	3.55e-07	Trip13
3.41e-10	-3.93806	0.627186	-6.27894	4.26e-07	Gm15541
3.98e-10	2.75559	0.440547	6.25494	4.8e-07	Fam3a
4.19e-10	2.21437	0.354492	6.24659	4.88e-07	Smarcb1
4.82e-10	-2.96943	0.477028	-6.22486	5.42e-07	Vwa5b1
5.11e-10	-3.55901	0.572575	-6.2158	5.56e-07	Itgb8
6.03e-10	-3.37458	0.545207	-6.18954	6.37e-07	Gm16796
6.61e-10	3.41612	0.553194	6.17526	6.76e-07	Slc43a3
7.24e-10	-2.9826	0.484132	-6.16072	7.19e-07	Slit2
9.15e-10	2.51308	0.410399	6.1235	8.83e-07	Nr4a1
1.01e-09	8.07426	1.32202	6.10751	9.49e-07	Trav13-4-dv7
1.06e-09	3.46244	0.567572	6.10044	9.65e-07	Pgm1
1.34e-09	4.13422	0.681867	6.06309	1.19e-06	Zfp869
1.5e-09	2.34589	0.388082	6.04481	1.29e-06	Coq5
1.62e-09	2.40252	0.398291	6.03207	1.37e-06	Dgka
1.87e-09	2.26158	0.3764	6.00844	1.54e-06	Gzmb
2.06e-09	2.50388	0.417811	5.99285	1.64e-06	Ctnnbl1
2.08e-09	-2.94608	0.491739	-5.99114	1.64e-06	Trim66
2.13e-09	2.76162	0.461234	5.98745	1.64e-06	Tjp3
2.34e-09	2.98159	0.499226	5.97243	1.75e-06	Srsf4
2.42e-09	3.61631	0.606097	5.96655	1.77e-06	Asns
2.46e-09	2.50126	0.419394	5.96398	1.77e-06	Nop2
2.65e-09	-2.85818	0.480199	-5.95207	1.86e-06	Upp2
2.84e-09	-5.59204	0.941288	-5.94084	1.95e-06	Gm42942
3.36e-09	-3.92445	0.663704	-5.91295	2.27e-06	Sema3c
3.57e-09	-7.6082	1.28886	-5.90306	2.36e-06	Gm38330
4.09e-09	-2.55436	0.434389	-5.88037	2.66e-06	Yap1
5.2e-09	3.0673	0.525171	5.84057	3.27e-06	Galnt12
5.24e-09	2.29529	0.393066	5.83944	3.27e-06	Comt
7.63e-09	2.44218	0.422776	5.77653	4.68e-06	Fam109a
7.93e-09	-4.12936	0.715664	-5.76997	4.78e-06	Lin28a
8.66e-09	3.75161	0.651866	5.75518	5.13e-06	Pigh
1.05e-08	3.52803	0.616515	5.72253	6.11e-06	Mkrn2
1.66e-08	-3.7466	0.663779	-5.64435	9.49e-06	Sytl5
1.78e-08	2.28014	0.404825	5.63241	1e-05	Lta
1.88e-08	2.2885	0.406979	5.62314	1.04e-05	Wdr18
1.99e-08	2.01429	0.358874	5.61282	1.08e-05	Galk1
2.2e-08	7.4161	1.32533	5.59566	1.18e-05	Pdpn
2.75e-08	2.93476	0.52817	5.55648	1.41e-05	Dph2
2.79e-08	-8.27528	1.48996	-5.55402	1.41e-05	Gm42919
2.69e-08	-2.50924	0.45127	-5.5604	1.41e-05	Nipal1
2.74e-08	1.75927	0.316587	5.557	1.41e-05	Pold4
2.91e-08	-3.59729	0.648572	-5.54647	1.45e-05	Smim1
3.04e-08	7.95438	1.43598	5.53934	1.49e-05	Trav14-3
3.32e-08	4.05328	0.733834	5.52344	1.6e-05	I830127L07Rik
3.56e-08	1.94178	0.352311	5.51154	1.66e-05	Prpf4
3.58e-08	1.99653	0.36232	5.51039	1.66e-05	Ripk3
3.52e-08	-3.9024	0.707811	-5.51334	1.66e-05	Gm9881
4.02e-08	1.78086	0.324391	5.48985	1.76e-05	Pip5k1a
3.99e-08	1.77067	0.322448	5.49133	1.76e-05	Bcat2
3.93e-08	3.00001	0.546073	5.49379	1.76e-05	Unc45a
3.97e-08	2.4746	0.450574	5.49211	1.76e-05	Trip10
4.13e-08	1.9645	0.358151	5.48512	1.77e-05	Fbxo18
4.08e-08	-5.6158	1.02341	-5.48736	1.77e-05	Gm17791
4.4e-08	2.58991	0.473128	5.47402	1.86e-05	Pinx1
4.91e-08	2.24122	0.410893	5.45451	2.05e-05	Cdc45
5.25e-08	-3.00122	0.551424	-5.44267	2.14e-05	Sis
5.25e-08	4.2121	0.77392	5.44255	2.14e-05	Trav7d-3
5.55e-08	-5.83059	1.07325	-5.43266	2.23e-05	Lrit3
5.84e-08	2.673	0.49284	5.42367	2.32e-05	Mospd1
6.44e-08	-2.75505	0.509621	-5.40609	2.53e-05	Kif9
6.66e-08	-2.41397	0.447026	-5.40007	2.59e-05	Abca12
6.78e-08	-4.97355	0.921557	-5.3969	2.6e-05	Gm42946
7.52e-08	2.22679	0.41404	5.37819	2.83e-05	Rnmtl1
7.55e-08	1.99718	0.371386	5.37763	2.83e-05	Atf6b
7.76e-08	1.68596	0.313811	5.37255	2.86e-05	Ints3
7.79e-08	-2.29444	0.42712	-5.37189	2.86e-05	Adgrl3
8.14e-08	-2.52098	0.469975	-5.36408	2.95e-05	5730522E02Rik
8.29e-08	2.84892	0.531444	5.36072	2.98e-05	Gm42690
8.5e-08	2.06743	0.385986	5.35623	3.01e-05	E130309D02Rik
8.57e-08	2.44085	0.455829	5.35474	3.01e-05	Atg7
9.32e-08	-3.34054	0.62563	-5.33949	3.24e-05	Syt14
9.81e-08	2.2559	0.423222	5.3303	3.34e-05	Ddx54
9.75e-08	2.33558	0.438084	5.33134	3.34e-05	Rab1b
1.02e-07	-6.19078	1.16296	-5.3233	3.44e-05	Gm44786
1.07e-07	2.4096	0.453452	5.31391	3.59e-05	Mars
1.09e-07	2.21428	0.416861	5.31181	3.59e-05	Rnf166
1.17e-07	2.24109	0.423003	5.29805	3.84e-05	Elac2
1.21e-07	2.10899	0.398559	5.29153	3.88e-05	Caprin1
1.22e-07	2.1491	0.406181	5.29097	3.88e-05	Slc39a11
1.2e-07	-4.83817	0.914069	-5.293	3.88e-05	Tmem47
1.29e-07	1.87241	0.354575	5.28072	4.06e-05	Hadhb
1.34e-07	2.28063	0.432485	5.27332	4.19e-05	Serpina3g
1.48e-07	2.31884	0.441263	5.255	4.54e-05	Pkn1
1.48e-07	2.97522	0.56612	5.25545	4.54e-05	Gtse1
1.56e-07	-4.85903	0.926269	-5.24581	4.69e-05	Gm17751
1.55e-07	-4.26844	0.813594	-5.2464	4.69e-05	Gm42991
1.59e-07	2.25231	0.429666	5.24199	4.72e-05	Rbm38
1.6e-07	2.32527	0.443651	5.24121	4.72e-05	Ccdc88c
1.66e-07	-3.53884	0.676207	-5.23337	4.84e-05	Prkaa2
1.66e-07	-4.50747	0.861301	-5.23333	4.84e-05	Gm43032
1.68e-07	2.26663	0.433223	5.23202	4.84e-05	Vps51
1.69e-07	2.41896	0.462499	5.2302	4.84e-05	Mfn2
1.83e-07	2.09826	0.402256	5.21624	5.14e-05	Traip
1.82e-07	2.57908	0.494367	5.21693	5.14e-05	Gm16907
1.85e-07	-7.18898	1.37876	-5.21409	5.15e-05	Prl6a1
1.87e-07	2.16654	0.415691	5.21189	5.17e-05	Letm1
2.01e-07	2.28724	0.440024	5.19798	5.53e-05	Trbv1
2.08e-07	-6.69092	1.28865	-5.19218	5.66e-05	Gm42451
2.11e-07	1.91165	0.36835	5.18977	5.69e-05	Cnn2
2.2e-07	-3.14504	0.606988	-5.18139	5.9e-05	Fbxl16
2.51e-07	3.68996	0.715581	5.15659	6.63e-05	Cenpp
2.51e-07	2.03877	0.395322	5.15725	6.63e-05	Akap8l
2.64e-07	2.74578	0.533411	5.14758	6.81e-05	Kiz
2.61e-07	2.48715	0.482998	5.14939	6.81e-05	Pex2
2.66e-07	-5.78273	1.12376	-5.14586	6.81e-05	Gm43443
2.64e-07	-6.98232	1.35652	-5.14723	6.81e-05	Vmn2r101
2.72e-07	1.90705	0.370863	5.14218	6.89e-05	Exosc2
2.78e-07	2.65205	0.51616	5.13804	6.99e-05	D6Wsu163e
2.84e-07	3.24329	0.631774	5.13363	7.11e-05	Thtpa
2.97e-07	-3.35391	0.654392	-5.12524	7.32e-05	Tshz3
2.95e-07	-4.08618	0.797066	-5.12653	7.32e-05	Il22ra2
3.02e-07	-2.62357	0.51218	-5.12237	7.33e-05	Nos1
3.01e-07	-4.62369	0.902568	-5.12282	7.33e-05	Tdgf1
3.23e-07	-3.96737	0.776503	-5.10928	7.8e-05	4732465J04Rik
3.31e-07	2.81162	0.550759	5.105	7.92e-05	Actn4
3.39e-07	-2.41934	0.474339	-5.10044	8.03e-05	Ptprn2
3.4e-07	-4.25037	0.833439	-5.0998	8.03e-05	Pgr15l
3.45e-07	-2.55163	0.500635	-5.09678	8.1e-05	Qrich2
3.55e-07	1.80866	0.355236	5.09143	8.27e-05	Phb2
3.83e-07	-3.00652	0.592178	-5.07705	8.84e-05	Stra6l
3.85e-07	2.25879	0.444966	5.07631	8.84e-05	Gins2
4.01e-07	-7.36762	1.45367	-5.06828	9.16e-05	Gm37835
4.07e-07	-3.02495	0.597138	-5.06575	9.22e-05	Prr15
4.39e-07	1.85326	0.36689	5.05126	9.88e-05	Clns1a
4.64e-07	-5.15653	1.02297	-5.04074	0.000103691	Gm38284
4.88e-07	-4.24191	0.843127	-5.03116	0.00010675	Klrb1
4.9e-07	2.78903	0.554462	5.03016	0.00010675	Ccsap
4.86e-07	2.74184	0.544915	5.03169	0.00010675	Gsg2
4.82e-07	-7.25908	1.4422	-5.03333	0.00010675	Olfr462
5.02e-07	2.15833	0.429468	5.02559	0.000108069	Gtf3a
5.06e-07	-3.79559	0.755472	-5.02413	0.000108069	Cdh15
5.05e-07	2.51062	0.49968	5.02446	0.000108069	Ubash3a
5.26e-07	-2.29293	0.45706	-5.01669	0.000111628	Zdbf2
5.43e-07	-2.05634	0.410402	-5.01056	0.000114526	Lrp1b
5.53e-07	3.01785	0.602743	5.00685	0.000115954	Mical1
5.56e-07	1.83259	0.366095	5.00578	0.000115954	Myo1g
5.68e-07	1.96786	0.393424	5.00187	0.000116269	Tubb4b
5.72e-07	4.12645	0.825199	5.00056	0.000116269	Gm12366
5.71e-07	4.16824	0.833496	5.00092	0.000116269	RP24-235B15.4
5.62e-07	2.31983	0.463598	5.00396	0.000116269	Me2
5.95e-07	-2.41609	0.483912	-4.99284	0.000120292	Nat8l
6.12e-07	2.15608	0.432294	4.98754	0.000122173	Slco4a1
6.1e-07	2.11021	0.423065	4.98792	0.000122173	Hacd2
6.21e-07	-2.45263	0.492041	-4.98461	0.000123305	Esyt3
6.53e-07	-3.67948	0.739635	-4.97472	0.000129013	Olfml2b
6.62e-07	1.97014	0.396227	4.97225	0.00012991	Pfkp
6.92e-07	-3.30146	0.665144	-4.96353	0.000133626	Optc
6.92e-07	-2.76419	0.556909	-4.96346	0.000133626	Gm42868
6.93e-07	1.55943	0.314185	4.96343	0.000133626	Tmem134
7.41e-07	-2.87118	0.579988	-4.95041	0.000142067	Dscaml1
7.47e-07	1.70373	0.344286	4.9486	0.000142584	Hspa4
7.58e-07	2.05162	0.414815	4.94587	0.000143784	Dnmt1
7.62e-07	-3.74702	0.757778	-4.94475	0.000143809	A230087F16Rik
7.68e-07	-5.50735	1.11412	-4.94322	0.000144136	4930557F10Rik
7.76e-07	1.87827	0.38012	4.94127	0.000144779	Dedd2
7.84e-07	2.51887	0.509971	4.93925	0.000145485	Hspa1b
8.31e-07	2.64031	0.535771	4.92806	0.000153228	Trp53i11
8.38e-07	1.58937	0.322632	4.92627	0.000153796	Uba5
8.5e-07	2.74139	0.556795	4.92351	0.000154307	Lsr
8.47e-07	1.91265	0.388414	4.92426	0.000154307	Slc25a4
8.59e-07	-3.70276	0.752378	-4.92141	0.000155136	Rorb
8.77e-07	2.85596	0.580781	4.91744	0.000157472	Ccdc94
9.15e-07	1.96136	0.399529	4.90919	0.000162514	Stat6
9.11e-07	-3.37579	0.687554	-4.90986	0.000162514	Spink5
9.33e-07	-2.97893	0.607281	-4.90535	0.000164081	2500004C02Rik
9.35e-07	-3.2386	0.660278	-4.9049	0.000164081	Epha7
9.38e-07	-3.35914	0.684948	-4.90423	0.000164081	Kl
9.48e-07	2.20241	0.449281	4.90206	0.000165048	Def6
9.54e-07	-2.42032	0.493863	-4.9008	0.000165257	Jag2
9.71e-07	1.76598	0.360599	4.89734	0.000167339	Slc35c1
9.87e-07	-2.78313	0.568666	-4.89414	0.000169219	Asxl3
9.93e-07	1.89781	0.387853	4.89311	0.000169253	Lin37
1.04e-06	2.25289	0.461344	4.88333	0.000176976	Heatr3
1.06e-06	1.6631	0.340728	4.88103	0.000178158	Cdk4
1.06e-06	1.7199	0.352472	4.87954	0.00017861	Lztr1
1.08e-06	-2.77418	0.568914	-4.87628	0.000180694	Arhgap6
1.09e-06	-3.67551	0.753985	-4.87478	0.000181172	Eya4
1.12e-06	2.4905	0.511448	4.8695	0.000185168	Surf2
1.14e-06	1.60234	0.329348	4.8652	0.000188321	Dhx8
1.15e-06	2.16798	0.445746	4.86372	0.000188811	Bin2
1.17e-06	-2.82843	0.581861	-4.861	0.000189581	Sec16b
1.16e-06	2.24587	0.461957	4.86163	0.000189581	Polg2
1.19e-06	-4.74406	0.976599	-4.85773	0.000189997	Gm43387
1.18e-06	1.88946	0.388857	4.859	0.000189997	Gpn1
1.18e-06	2.65208	0.545869	4.85845	0.000189997	Slc46a3
1.22e-06	-3.93813	0.811541	-4.85266	0.000194007	Mrgpre
1.23e-06	1.7743	0.365753	4.85108	0.000194642	Hnrnpab
1.26e-06	-7.37399	1.52152	-4.84647	0.0001961	Gm44252
1.25e-06	-4.43358	0.914664	-4.84723	0.0001961	1700095J03Rik
1.25e-06	-2.03876	0.420535	-4.84802	0.0001961	Tbc1d24
1.26e-06	1.72627	0.356232	4.8459	0.0001961	Acot9
1.27e-06	-6.77594	1.39873	-4.84434	0.000196514	Gm15634
1.28e-06	3.97636	0.820979	4.84344	0.000196514	0610010K14Rik
1.29e-06	-2.8241	0.583268	-4.84186	0.000196514	Wipi1
1.28e-06	1.8076	0.373259	4.84274	0.000196514	Ddx24
1.31e-06	-2.74227	0.566736	-4.8387	0.000198758	Trcg1
1.33e-06	2.19745	0.454436	4.83556	0.00020102	Ecsit
1.34e-06	-2.43051	0.502879	-4.8332	0.000201613	9330162G02Rik
1.34e-06	2.55525	0.528609	4.83391	0.000201613	Gmds
1.35e-06	1.82431	0.377579	4.83159	0.000201728	Ldha
1.36e-06	2.00032	0.414031	4.83132	0.000201728	Anxa6
1.43e-06	-3.58526	0.74366	-4.8211	0.000211418	Dsel
1.46e-06	2.44335	0.507268	4.81669	0.000214501	Trbj2-1
1.46e-06	1.59941	0.332071	4.81647	0.000214501	Nup62
1.48e-06	1.97149	0.409502	4.81435	0.00021585	Dcaf12
1.52e-06	2.19989	0.457476	4.80875	0.000220114	Rad51
1.52e-06	2.10226	0.437176	4.80872	0.000220114	Dhrs4
1.54e-06	-6.60472	1.37418	-4.80628	0.000221856	BB287469
1.57e-06	-2.39594	0.498947	-4.80199	0.000224747	Tmem178b
1.57e-06	-2.77362	0.57758	-4.80214	0.000224747	Syn3
1.58e-06	-4.77184	0.994009	-4.8006	0.000225351	Rhov
1.59e-06	2.00431	0.417585	4.79976	0.000225351	Copb1
1.61e-06	2.45932	0.512626	4.7975	0.000226963	Fbxo5
1.66e-06	2.08776	0.435744	4.79125	0.00023242	Polr3c
1.66e-06	-2.96641	0.619156	-4.79106	0.00023242	RP23-416G20.2
1.71e-06	2.01072	0.420198	4.78518	0.000237721	Sf3b4
1.71e-06	1.64714	0.344239	4.78488	0.000237721	Ndufa9
1.74e-06	-2.88499	0.603378	-4.7814	0.000239559	Avil
1.75e-06	2.05037	0.428871	4.78086	0.000239559	Pold2
1.74e-06	1.81081	0.37869	4.78178	0.000239559	Sap30bp
1.76e-06	-3.45774	0.723541	-4.77892	0.000240304	Rnf182
1.77e-06	-4.74276	0.992497	-4.77861	0.000240304	2610204G07Rik
1.82e-06	2.57209	0.538953	4.77238	0.00024687	Tpst1
1.84e-06	1.7246	0.361567	4.76981	0.000249031	Prkag2
1.87e-06	2.14725	0.450417	4.76725	0.000251213	Pdcd1
1.96e-06	-4.22709	0.888487	-4.75763	0.000261407	Gm18185
1.95e-06	1.87179	0.393368	4.75836	0.000261407	Wdr5
2e-06	1.89264	0.398194	4.75305	0.000265536	Osgin1
2.01e-06	-2.53251	0.532838	-4.75287	0.000265536	Cdr2l
2.04e-06	-3.39503	0.714786	-4.74971	0.000268669	Lin7a
2.08e-06	-2.77058	0.583775	-4.74597	0.000271552	Slc26a7
2.07e-06	1.4144	0.298016	4.74605	0.000271552	Cyb5a
2.16e-06	1.87182	0.39508	4.73782	0.000281618	Izumo4
2.17e-06	2.16634	0.457377	4.73645	0.000282385	Slamf8
2.18e-06	-3.67576	0.776181	-4.73571	0.000282385	Gm42881
2.24e-06	1.74118	0.3681	4.73018	0.000285803	Gimap9
2.23e-06	-3.27904	0.693104	-4.73095	0.000285803	Slc24a4
2.22e-06	1.80415	0.381227	4.73248	0.000285803	4930533O14Rik
2.24e-06	2.33352	0.493314	4.73029	0.000285803	Ap5b1
2.28e-06	-3.58178	0.757695	-4.72721	0.000288919	Gm44027
2.32e-06	2.44411	0.51745	4.72338	0.000293317	Chpf
2.34e-06	-3.83074	0.811372	-4.72131	0.000295211	Gm2447
2.36e-06	-3.22345	0.682893	-4.72028	0.00029561	Idi2
2.39e-06	1.88507	0.39964	4.71691	0.000298739	Cd82
2.41e-06	1.62725	0.345058	4.71588	0.000298739	Maf1
2.4e-06	-3.55379	0.753515	-4.71628	0.000298739	Nectin3
2.45e-06	2.08029	0.441485	4.71203	0.000301123	Mtmr6
2.46e-06	-5.81159	1.23346	-4.71161	0.000301123	Unc93a
2.44e-06	-6.92633	1.4695	-4.71339	0.000301123	Gm24183
2.46e-06	1.62651	0.345236	4.71129	0.000301123	Nolc1
2.48e-06	-3.42999	0.728238	-4.70998	0.00030197	Frk
2.5e-06	2.03226	0.431615	4.7085	0.000303066	Stx11
2.58e-06	1.7437	0.370852	4.70187	0.000311608	Timm50
2.58e-06	1.66751	0.354687	4.70137	0.000311608	Pde12
2.6e-06	-3.56524	0.758498	-4.70039	0.00031199	Gm44758
2.61e-06	-5.79001	1.23207	-4.69941	0.000312277	Olfr273
2.62e-06	-2.9581	0.629548	-4.69876	0.000312277	Clnk
2.64e-06	2.46356	0.524474	4.69721	0.000313537	Smg8
2.65e-06	2.59445	0.552472	4.69608	0.000314183	Cfb
2.68e-06	1.81161	0.38592	4.69425	0.000314862	Actr1b
2.7e-06	-2.33493	0.497611	-4.69229	0.000314862	Tbr1
2.72e-06	-3.92125	0.835916	-4.69096	0.000314862	Gm43536
2.72e-06	-2.32941	0.496546	-4.69123	0.000314862	Pde3a
2.68e-06	1.89661	0.404053	4.69396	0.000314862	Gm7964
2.72e-06	-4.8642	1.037	-4.69067	0.000314862	RP24-156K15.5
2.71e-06	-3.42197	0.729362	-4.69173	0.000314862	Il1rapl2
2.8e-06	3.1617	0.67483	4.68518	0.000322317	9930111J21Rik1
2.84e-06	-3.93305	0.839975	-4.68234	0.0003257	Gm43225
2.85e-06	-2.24909	0.480414	-4.68157	0.000325826	Ephb2
2.89e-06	-3.61877	0.773444	-4.67877	0.000329186	Gm14696
2.92e-06	2.26124	0.483545	4.67638	0.000331929	Ap1m1
2.98e-06	2.68394	0.574412	4.67249	0.000337143	Cited4
2.99e-06	-3.5327	0.756241	-4.67139	0.000337818	Bvht
3.02e-06	-3.12546	0.669377	-4.66922	0.000338023	Lmo3
3.01e-06	1.5582	0.333638	4.67033	0.000338023	Fbxl6
3.02e-06	1.73963	0.372573	4.66924	0.000338023	Mapre2
3.04e-06	3.51184	0.752336	4.66791	0.000339052	Gm36266
3.06e-06	1.83597	0.393442	4.66643	0.000339405	Apex1
3.07e-06	1.68203	0.360461	4.66635	0.000339405	Aco2
3.08e-06	3.02573	0.648543	4.66543	0.000339804	Rprd1a
3.09e-06	-4.24933	0.910996	-4.66449	0.000340256	Gm43960
3.16e-06	-3.81189	0.817966	-4.6602	0.000345906	Gm42496
3.17e-06	1.43896	0.308805	4.65976	0.000345906	Arhgap9
3.18e-06	-2.11297	0.453519	-4.65905	0.000345992	Scn4a
3.2e-06	2.03312	0.436509	4.65769	0.000346049	Yars
3.19e-06	-6.11751	1.31324	-4.65833	0.000346049	Gm43881
3.24e-06	2.21061	0.474894	4.65496	0.000348433	Rcc1
3.23e-06	2.30474	0.49507	4.65538	0.000348433	Tspan31
3.38e-06	-3.86616	0.832113	-4.64619	0.000360122	Gm38142
3.38e-06	2.33647	0.502876	4.64621	0.000360122	Myl4
3.37e-06	1.66633	0.358602	4.64674	0.000360122	Ccnd3
3.48e-06	2.17727	0.469203	4.64035	0.000369283	Zdhhc6
3.52e-06	-3.59499	0.775104	-4.63808	0.000371044	4930568D16Rik
3.51e-06	2.85462	0.615408	4.63858	0.000371044	Apol7e
3.57e-06	-2.9427	0.634861	-4.63519	0.000375089	Lgr4
3.58e-06	-6.35548	1.37136	-4.63442	0.000375316	Gm44927
3.6e-06	-2.82131	0.608964	-4.63297	0.000376775	4931408C20Rik
3.66e-06	2.2423	0.48431	4.62987	0.000380108	Ppm1m
3.65e-06	1.63558	0.353233	4.63032	0.000380108	Dbnl
3.69e-06	-4.51994	0.976647	-4.62802	0.000382357	Gm23060
3.71e-06	-2.70471	0.584516	-4.62727	0.000382557	Ttc6
3.72e-06	2.23677	0.483501	4.62619	0.000383386	Nomo1
3.76e-06	1.82805	0.395335	4.62405	0.000384233	Polr1e
3.8e-06	5.80348	1.25555	4.62226	0.000384233	Trbv30
3.79e-06	1.8794	0.406578	4.62248	0.000384233	Copg1
3.78e-06	-3.47169	0.750959	-4.62301	0.000384233	Catsperb
3.8e-06	9.80498	2.12138	4.62198	0.000384233	Trav7-3
3.79e-06	2.31691	0.501238	4.62236	0.000384233	Flywch2
3.84e-06	2.04178	0.441961	4.61982	0.000384305	Akna
3.83e-06	3.85696	0.834767	4.6204	0.000384305	Trav5-4
3.84e-06	2.37639	0.514398	4.61976	0.000384305	Pja1
3.85e-06	-3.73638	0.808833	-4.61947	0.000384305	Rps6ka6
3.87e-06	1.98199	0.429184	4.61805	0.000384425	Fasl
3.88e-06	2.35396	0.509784	4.61757	0.000384425	Rad23a
3.88e-06	1.90191	0.411875	4.61768	0.000384425	Itgb7
3.95e-06	-2.51761	0.545629	-4.61413	0.000389695	Kcnj16
3.97e-06	-2.24219	0.48608	-4.6128	0.000390001	Gria2
3.97e-06	1.56005	0.338204	4.61276	0.000390001	Bin3
4e-06	1.60476	0.347996	4.61143	0.000391358	Zbtb48
4.01e-06	-6.88214	1.49266	-4.61065	0.000391702	Gm22584
4.04e-06	2.86507	0.621615	4.60907	0.000392123	Prf1
4.03e-06	3.99941	0.867605	4.60971	0.000392123	Trav12-2
4.05e-06	-2.85253	0.618954	-4.60863	0.000392123	Tmem232
4.08e-06	-3.47292	0.753834	-4.60701	0.000393356	Palmd
4.09e-06	-2.79555	0.606851	-4.60664	0.000393356	Bhlhe41
4.1e-06	-1.82934	0.397148	-4.6062	0.000393356	Rps12-ps9
4.2e-06	-2.55034	0.554272	-4.60125	0.000400541	Mlxipl
4.2e-06	-2.26142	0.491467	-4.60137	0.000400541	Cntn4
4.27e-06	-3.61287	0.785788	-4.59776	0.000403889	Rbm46
4.27e-06	2.35218	0.511586	4.59782	0.000403889	Trbj1-1
4.26e-06	1.99139	0.433083	4.59816	0.000403889	Bcat1
4.3e-06	2.21001	0.48083	4.59624	0.000405698	Pdk3
4.34e-06	-3.4265	0.745811	-4.59432	0.000408318	RP23-451A6.4
4.44e-06	1.44633	0.315133	4.58961	0.000414187	Cks1b
4.44e-06	-3.70263	0.806696	-4.58986	0.000414187	Ccdc27
4.44e-06	2.04512	0.445573	4.58986	0.000414187	Arhgap4
4.47e-06	-2.6086	0.568557	-4.5881	0.000416028	Pygo1
4.55e-06	2.15222	0.469432	4.58474	0.000421617	Suox
4.56e-06	-3.0335	0.661744	-4.5841	0.000421766	Pcdh11x
4.58e-06	1.73495	0.378538	4.5833	0.000422214	Ppp3cc
4.6e-06	-1.8782	0.409878	-4.58234	0.000423001	Ranbp17
4.68e-06	2.40903	0.526164	4.57848	0.000429711	Ccng2
4.72e-06	2.75552	0.602044	4.57694	0.000431718	Cxxc1
4.76e-06	2.04329	0.446607	4.57513	0.000434287	Mcm7
4.82e-06	1.81832	0.397682	4.57229	0.000436677	Slmo2
4.81e-06	2.01132	0.439846	4.57278	0.000436677	Itgb2
4.82e-06	-3.87865	0.848275	-4.5724	0.000436677	Rac3
4.97e-06	1.87246	0.410102	4.56585	0.000444355	Stk25
4.93e-06	-2.19768	0.481154	-4.56753	0.000444355	Auts2
4.96e-06	-3.28368	0.719058	-4.56664	0.000444355	Ccdc85a
4.97e-06	1.75402	0.384144	4.56605	0.000444355	Cnp
4.96e-06	-4.6823	1.02535	-4.56655	0.000444355	Tnmd
5e-06	-3.96699	0.869006	-4.56498	0.000445014	Atoh1
5.02e-06	-2.59178	0.567894	-4.56385	0.000446249	Dcdc5
5.04e-06	2.13778	0.468489	4.56313	0.000446594	Mapkapk3
5.12e-06	2.53418	0.555778	4.55969	0.000451803	Zfp809
5.13e-06	-3.08466	0.67652	-4.5596	0.000451803	Hs3st5
5.2e-06	-3.37848	0.741446	-4.55661	0.000455984	Lca5
5.2e-06	2.12681	0.466757	4.55657	0.000455984	Cldnd1
5.26e-06	1.95887	0.430116	4.55429	0.000459758	Ergic1
5.34e-06	2.68381	0.589698	4.55116	0.000460685	Chpf2
5.3e-06	1.916	0.420877	4.55239	0.000460685	Noa1
5.29e-06	-4.32266	0.949439	-4.55286	0.000460685	Ceacam15
5.32e-06	2.11623	0.464916	4.55185	0.000460685	Atpaf2
5.33e-06	2.5331	0.556535	4.55156	0.000460685	Habp4
5.42e-06	-5.00915	1.10145	-4.54777	0.000466969	Gm38266
5.44e-06	-2.66242	0.585516	-4.54713	0.000467203	Cxxc4
5.47e-06	-3.21714	0.707712	-4.54583	0.000468901	Fut9
5.58e-06	-3.09171	0.680739	-4.54169	0.000475787	Gm26811
5.58e-06	-2.49813	0.550042	-4.5417	0.000475787	Pde6c
5.6e-06	1.76494	0.388668	4.54099	0.000476165	Faf2
5.71e-06	-2.62398	0.578393	-4.53667	0.000479977	Fnbp1l
5.68e-06	1.99353	0.439297	4.53802	0.000479977	Eno1
5.68e-06	1.50508	0.331664	4.53797	0.000479977	Bckdk
5.71e-06	1.56768	0.345546	4.53683	0.000479977	Med15
5.71e-06	-4.66399	1.02802	-4.53688	0.000479977	Gm21816
5.75e-06	2.23028	0.491763	4.53528	0.000480775	Xrcc2
5.75e-06	1.93503	0.426642	4.53549	0.000480775	Sec61a1
5.86e-06	1.53099	0.337855	4.53149	0.000485853	Ndrg3
5.85e-06	-3.53327	0.77969	-4.53163	0.000485853	Phox2b
5.84e-06	-4.88332	1.07748	-4.53218	0.000485853	Drr1
5.95e-06	1.60187	0.353754	4.5282	0.000491576	Zfp330
5.95e-06	-4.63292	1.02317	-4.52799	0.000491576	Olfr816
6.18e-06	1.90652	0.42177	4.52029	0.000507296	Pkm
6.17e-06	-6.69362	1.48074	-4.52045	0.000507296	Magea10
6.29e-06	-3.72004	0.823645	-4.51656	0.000512177	Plk-ps1
6.25e-06	2.0519	0.454192	4.51768	0.000512177	Mblac2
6.27e-06	1.67925	0.371751	4.51715	0.000512177	Pdhb
6.3e-06	1.7789	0.393891	4.51622	0.000512177	Pola2
6.37e-06	1.80749	0.400459	4.51356	0.000517099	Daglb
6.4e-06	-3.503	0.776257	-4.51268	0.000517099	Btn1a1
6.4e-06	-3.18512	0.705818	-4.51266	0.000517099	Cdh10
6.72e-06	-5.8664	1.303	-4.50223	0.000541855	Gm6726
6.76e-06	-2.42887	0.539602	-4.50123	0.000541929	Epha8
6.79e-06	1.75039	0.388959	4.50018	0.000541929	Mrps11
6.77e-06	-4.41734	0.981468	-4.50075	0.000541929	Kif4-ps
6.79e-06	-4.66239	1.03601	-4.50032	0.000541929	Gm15972
6.81e-06	1.88542	0.419028	4.49952	0.000542339	Cactin
6.83e-06	-5.2324	1.16304	-4.4989	0.000542648	BC051665
6.92e-06	2.45155	0.545273	4.49601	0.000547475	Exoc3l
6.92e-06	1.64144	0.365066	4.49627	0.000547475	Xrcc6
7.03e-06	1.48904	0.33144	4.49263	0.000553662	Urod
7.03e-06	-4.79645	1.06759	-4.49279	0.000553662	4930557J02Rik
7.06e-06	-3.99075	0.888445	-4.49184	0.000554426	H2-M10.4
7.21e-06	-5.64975	1.25903	-4.48738	0.000564845	B230322F03Rik
7.23e-06	-6.38266	1.42253	-4.48684	0.000564975	Gm15560
7.28e-06	-5.07392	1.1312	-4.48544	0.000566344	Gm11597
7.28e-06	-3.62334	0.807818	-4.48533	0.000566344	Gm5766
7.31e-06	1.75394	0.391109	4.48453	0.000567188	Rnf114
7.43e-06	-2.26843	0.506233	-4.48101	0.000575301	Bnc2
7.49e-06	1.99881	0.446226	4.47936	0.0005771	Fastkd2
7.48e-06	1.53847	0.343451	4.47945	0.0005771	Ctage5
7.53e-06	-1.38041	0.308252	-4.47817	0.000577175	Dst
7.55e-06	-2.268	0.506512	-4.47768	0.000577175	Map2
7.54e-06	2.53696	0.566573	4.47773	0.000577175	Chd1l
7.56e-06	-3.16709	0.707352	-4.47739	0.000577175	Gm4275
7.57e-06	1.54218	0.344475	4.4769	0.000577208	Skap1
7.61e-06	-2.48963	0.556247	-4.47577	0.000578967	B130024G19Rik
7.68e-06	1.72657	0.385922	4.47388	0.000582789	Osm
7.71e-06	-4.50678	1.00754	-4.47306	0.00058373	Gm37569
7.81e-06	1.57287	0.351854	4.47022	0.000590202	Ppib
7.86e-06	2.11464	0.473172	4.46908	0.000592031	Nepro
7.89e-06	-1.99491	0.446467	-4.46821	0.000593111	Gm37985
7.96e-06	-2.37666	0.532139	-4.46625	0.000595681	Abcc9
7.94e-06	1.70041	0.380688	4.46667	0.000595681	Sars2
7.97e-06	-2.55154	0.571344	-4.46586	0.000595681	Rasl10b
8.04e-06	-2.5503	0.571289	-4.46411	0.000599251	Gucy2d
8.06e-06	1.76389	0.395175	4.46358	0.000599409	Spc24
8.08e-06	-4.83986	1.08445	-4.46296	0.000599827	Gm26988
8.14e-06	-3.74982	0.840499	-4.46142	0.000602836	Tmprss11g
8.18e-06	-4.03173	0.903914	-4.46031	0.000604652	Gm37142
8.34e-06	1.66541	0.37372	4.45632	0.000610652	Fam136a
8.34e-06	1.47899	0.331882	4.45638	0.000610652	Dnajc7
8.34e-06	1.81866	0.408106	4.45633	0.000610652	Rac2
8.34e-06	-6.78284	1.52206	-4.45636	0.000610652	Gm14877
8.4e-06	-4.88782	1.09723	-4.45469	0.000613987	Gm12227
8.44e-06	-2.70683	0.60776	-4.45378	0.00061527	Opcml
8.51e-06	-3.59584	0.807689	-4.45201	0.000618855	Platr8
8.52e-06	2.05283	0.461144	4.4516	0.000618855	Ehd1
8.55e-06	-4.56091	1.02471	-4.45095	0.000619419	Gm9696
8.63e-06	1.74667	0.392605	4.44891	0.000623969	Aldoa
8.71e-06	2.55754	0.575124	4.44694	0.000628374	Trbv13-1
8.84e-06	-3.86637	0.870076	-4.44372	0.000636511	Gm43445
8.87e-06	-2.95903	0.666001	-4.44298	0.000636602	2025-03-01
8.88e-06	1.92648	0.433622	4.44277	0.000636602	Dnttip2
9.05e-06	-3.77043	0.849421	-4.43882	0.000638551	Gpr176
8.94e-06	-3.22268	0.725609	-4.44135	0.000638551	Slco1a4
9.06e-06	1.88099	0.423802	4.43837	0.000638551	Lrmp
9.07e-06	-3.39469	0.764856	-4.43834	0.000638551	Comp
9.06e-06	-3.91362	0.881739	-4.43852	0.000638551	Pdgfd
9.05e-06	-3.13502	0.706281	-4.43878	0.000638551	Cntn5
9.06e-06	1.65182	0.37216	4.43847	0.000638551	S1pr4
8.96e-06	1.81194	0.408026	4.44075	0.000638551	Ldah
9.08e-06	3.15898	0.711795	4.43804	0.000638551	Acod1
9.25e-06	-5.88455	1.32715	-4.43396	0.000649359	Gm14019
9.27e-06	-2.30305	0.519463	-4.43353	0.000649359	Efr3b
9.32e-06	-2.49284	0.562415	-4.43239	0.000650458	Nos1ap
9.32e-06	-2.02951	0.457894	-4.43227	0.000650458	Clmn
9.39e-06	1.63279	0.368513	4.43075	0.000653723	Ywhaq
9.45e-06	2.15519	0.486565	4.4294	0.000656459	Tmem109
9.51e-06	1.63081	0.368286	4.42812	0.000659016	Ilf3
9.61e-06	-4.44312	1.0039	-4.42588	0.000662027	Gm43981
9.62e-06	-6.36373	1.43794	-4.4256	0.000662027	Gm15582
9.63e-06	1.97708	0.446757	4.4254	0.000662027	Mto1
9.63e-06	2.63138	0.594612	4.42537	0.000662027	Hacl1
9.79e-06	-1.95129	0.441295	-4.42175	0.000669147	Pex5l
9.79e-06	1.53149	0.34635	4.42182	0.000669147	Cnbp
9.76e-06	2.21185	0.500144	4.42242	0.000669147	As3mt
9.83e-06	-2.32867	0.526751	-4.42082	0.000670658	Ace
9.9e-06	-6.46775	1.46353	-4.41928	0.000674101	Ppy
1e-05	-2.06717	0.468078	-4.4163	0.000682073	Ephb3
1.01e-05	-2.18901	0.495821	-4.41493	0.000685056	Spo11
1.02e-05	-2.72112	0.616627	-4.41291	0.000690009	Matn1
1.02e-05	-5.39565	1.22281	-4.4125	0.000690009	Gm7656
1.02e-05	3.9639	0.898427	4.41205	0.000690076	Gm8495
1.05e-05	1.61367	0.366193	4.40661	0.000706212	Eci1
1.05e-05	-3.87463	0.879419	-4.40589	0.000707135	Clca3a1
1.06e-05	1.9606	0.445113	4.40473	0.000709546	Actg1
1.07e-05	1.97185	0.447923	4.40221	0.000716391	Trappc9
1.08e-05	-3.80247	0.864009	-4.40096	0.000719115	Gm43279
1.08e-05	-3.74971	0.852159	-4.40025	0.000720065	4930478P22Rik
1.09e-05	1.71899	0.390757	4.39913	0.000722366	Ndfip2
1.09e-05	1.671	0.379924	4.39824	0.000723901	Acot7
1.1e-05	2.15423	0.489951	4.39682	0.000726195	Rhof
1.1e-05	-2.17626	0.494976	-4.3967	0.000726195	Tgfa
1.1e-05	2.091	0.475687	4.39575	0.000727952	Shmt2
1.11e-05	3.80715	0.866217	4.39515	0.000728541	Gm15712
1.12e-05	1.60117	0.364522	4.39253	0.000735937	Grpel2
1.12e-05	1.56428	0.356194	4.39165	0.000737516	Tmem120a
1.13e-05	-1.6454	0.374818	-4.38988	0.000740658	Gm9703
1.13e-05	-4.68758	1.06772	-4.39029	0.000740658	Gm14849
1.14e-05	-3.38536	0.771464	-4.38822	0.000744883	Clca4a
1.15e-05	-3.52263	0.802874	-4.38753	0.000745825	Gm13403
1.16e-05	-3.77999	0.862036	-4.38496	0.000753219	Anxa10
1.16e-05	2.35426	0.536964	4.38439	0.00075376	Tbc1d10c
1.17e-05	2.04106	0.465621	4.38352	0.000755304	Myc
1.19e-05	-3.19841	0.730202	-4.38017	0.000765556	Gm16059
1.19e-05	-2.72665	0.622684	-4.37887	0.000767482	Gm15348
1.19e-05	-3.1937	0.729356	-4.37879	0.000767482	Gm26679
1.21e-05	1.44168	0.329458	4.3759	0.000776227	Rae1
1.22e-05	1.76663	0.403855	4.37441	0.00078009	Arhgdib
1.23e-05	2.7784	0.635387	4.37277	0.000783151	Cd3eap
1.23e-05	1.90595	0.435873	4.37273	0.000783151	Ppp1ca
1.25e-05	1.69415	0.387824	4.36836	0.000797458	Tm9sf4
1.25e-05	-4.26167	0.975682	-4.36788	0.000797705	Gm43473
1.26e-05	1.64326	0.376256	4.3674	0.000797947	Elovl1
1.27e-05	-1.55791	0.356858	-4.36564	0.000801412	Otog
1.27e-05	1.9097	0.437435	4.36569	0.000801412	Nop9
1.27e-05	-2.30978	0.529194	-4.36471	0.00080331	Slco2a1
1.28e-05	-3.70814	0.849873	-4.36317	0.000807492	Fam19a5
1.29e-05	1.6844	0.386169	4.36181	0.000808412	Dkkl1
1.29e-05	-2.91697	0.66877	-4.3617	0.000808412	5830418P13Rik
1.29e-05	2.0378	0.467203	4.3617	0.000808412	Tcp1
1.3e-05	1.92693	0.441973	4.35983	0.000813836	Stt3b
1.31e-05	1.83592	0.421193	4.35887	0.000814409	Zfp639
1.31e-05	4.46802	1.02501	4.359	0.000814409	Trav8d-2
1.31e-05	1.82452	0.418684	4.35776	0.000817047	Wrnip1
1.32e-05	1.69724	0.389586	4.35653	0.000817874	Cd48
1.32e-05	-6.57402	1.50896	-4.35664	0.000817874	Gm43015
1.32e-05	-2.82545	0.648586	-4.35633	0.000817874	Gm7173
1.33e-05	-1.78423	0.409639	-4.35562	0.000819037	Gm9320
1.35e-05	3.36104	0.772191	4.3526	0.000825231	D630039A03Rik
1.35e-05	2.13117	0.489703	4.35197	0.000825231	Mcm5
1.34e-05	1.90888	0.438555	4.35266	0.000825231	Ptgr2
1.34e-05	2.01984	0.464012	4.35299	0.000825231	Trav3-3
1.35e-05	2.40527	0.552677	4.35204	0.000825231	Ldlrad4
1.36e-05	-2.63413	0.605586	-4.34972	0.000829222	Neu4
1.36e-05	-3.57016	0.820779	-4.34973	0.000829222	EU599041
1.36e-05	-6.4615	1.48537	-4.35009	0.000829222	Gm16569
1.37e-05	-2.74679	0.63172	-4.34811	0.000833838	Cngb3
1.38e-05	-2.59595	0.597143	-4.34728	0.000835506	2010007H06Rik
1.39e-05	-2.47852	0.570395	-4.34526	0.000841723	Robo1
1.4e-05	1.97265	0.454106	4.34402	0.00084496	Coro7
1.42e-05	1.96165	0.451947	4.34044	0.000857336	Nrd1
1.43e-05	-4.11941	0.949305	-4.3394	0.00085986	Gm37868
1.43e-05	2.17716	0.501828	4.33846	0.000860492	Mdk
1.43e-05	1.54675	0.3565	4.3387	0.000860492	Psat1
1.45e-05	1.64684	0.379755	4.33657	0.000861781	Ints1
1.45e-05	1.65316	0.38121	4.33661	0.000861781	Ccdc47
1.45e-05	1.74113	0.401477	4.3368	0.000861781	Prps1l3
1.44e-05	2.73973	0.63167	4.33727	0.000861781	Slc25a30
1.45e-05	1.57081	0.362257	4.33617	0.000861847	Ssna1
1.45e-05	-6.51192	1.50198	-4.33556	0.000862686	Olfr855
1.48e-05	-4.03768	0.932025	-4.33216	0.000873085	Gm45139
1.47e-05	2.35923	0.54454	4.33252	0.000873085	Hirip3
1.49e-05	-2.82803	0.653189	-4.32958	0.000881833	Gm16432
1.5e-05	2.21118	0.510866	4.32829	0.000885462	Traf3ip2
1.52e-05	1.72723	0.399269	4.32598	0.000893227	Lag3
1.53e-05	-1.99282	0.460767	-4.32501	0.00089561	Scn8a
1.54e-05	-7.13805	1.65147	-4.32223	0.000905369	Rab9b-ps1
1.55e-05	-2.28786	0.529464	-4.32108	0.000908528	Unc79
1.56e-05	-3.83032	0.886565	-4.32041	0.000909731	Cyp7a1
1.57e-05	-4.08053	0.944863	-4.31865	0.000915434	Gm44627
1.57e-05	2.09442	0.485047	4.31797	0.000916672	Tcp11l2
1.58e-05	1.80921	0.41911	4.31678	0.000918461	Yif1b
1.58e-05	2.1171	0.490399	4.3171	0.000918461	Gm26819
1.61e-05	-2.77465	0.64329	-4.31321	0.000931809	Myh8
1.62e-05	-5.11572	1.18631	-4.31231	0.000934018	Gm14833
1.62e-05	-2.78723	0.646413	-4.31184	0.000934416	Gm37078
1.63e-05	-3.29006	0.763248	-4.3106	0.000938046	Ift81
1.64e-05	1.40151	0.325272	4.30874	0.000944391	Ncaph2
1.65e-05	1.98399	0.460571	4.30766	0.000945753	Slc1a5
1.65e-05	1.49723	0.347567	4.30776	0.000945753	Rnf126
1.66e-05	-3.39479	0.788431	-4.30575	0.000950722	Gm38058
1.67e-05	-6.50582	1.51109	-4.30538	0.000950722	Gm44083
1.66e-05	1.77827	0.41298	4.30595	0.000950722	Cyth4
1.68e-05	2.21293	0.51426	4.30314	0.000955561	Gpn3
1.68e-05	1.68908	0.392494	4.30345	0.000955561	Mboat7
1.68e-05	2.30883	0.53648	4.30366	0.000955561	Gipc1
1.69e-05	-2.83181	0.658254	-4.30201	0.000958844	Tbx18
1.7e-05	-3.47451	0.807736	-4.30154	0.000959254	Afm
1.71e-05	-2.10655	0.489961	-4.29943	0.000966823	Ebf3
1.72e-05	-2.77488	0.645615	-4.29804	0.000971274	Gm16638
1.74e-05	-4.9291	1.14733	-4.29616	0.000977888	RP24-484I6.1
1.74e-05	-7.33064	1.70651	-4.29569	0.000978367	Gm13200
1.75e-05	-2.15087	0.500903	-4.29398	0.000984279	Flt4
1.76e-05	1.64137	0.382331	4.29307	0.000985225	D2Wsu81e
1.76e-05	-3.02713	0.70513	-4.29301	0.000985225	Klkb1
1.77e-05	1.66256	0.387303	4.29266	0.000985225	Atp5b
1.78e-05	-1.87227	0.436354	-4.29071	0.000992308	Dnah2
1.8e-05	2.05371	0.478884	4.28854	0.00099711	Arfgap2
1.8e-05	-2.80105	0.653123	-4.2887	0.00099711	Sec14l2
1.8e-05	-2.78806	0.650079	-4.2888	0.00099711	C6
1.82e-05	1.34656	0.314197	4.28573	0.00100812	Parp10
1.83e-05	2.93519	0.684988	4.28503	0.00100966	Mob3a
1.85e-05	-2.63633	0.615572	-4.28273	0.00101684	Slc2a13
1.84e-05	-3.55106	0.829108	-4.28298	0.00101684	Hectd2
1.86e-05	-2.76234	0.645209	-4.28131	0.00102166	Asb15
1.87e-05	1.95574	0.45692	4.28026	0.00102485	Pigs
1.87e-05	-2.61963	0.612153	-4.27937	0.00102561	Gm43761
1.87e-05	2.36003	0.55147	4.27953	0.00102561	Mtfr2
1.88e-05	1.51377	0.353771	4.27896	0.00102585	Wbp2
1.88e-05	-3.83847	0.897234	-4.27811	0.00102808	Gm11961
1.89e-05	-3.20349	0.748961	-4.27725	0.00103042	Vldlr
1.9e-05	-1.66928	0.390335	-4.27653	0.00103207	Gm10718
1.91e-05	1.92174	0.449554	4.27478	0.00103856	Gm26780
1.93e-05	-1.85381	0.433808	-4.27334	0.00104258	Sptbn5
1.93e-05	2.15953	0.505365	4.2732	0.00104258	Nme6
1.93e-05	1.86513	0.436556	4.27237	0.00104479	Kansl3
1.95e-05	-6.43178	1.50597	-4.27084	0.00105031	Gm15185
1.97e-05	1.70078	0.398431	4.26869	0.00105663	Lxn
1.97e-05	2.0533	0.481044	4.26844	0.00105663	Msantd2
1.97e-05	-2.49464	0.584388	-4.26881	0.00105663	Trpv3
2e-05	-2.20355	0.516624	-4.26529	0.00106821	Psg16
2e-05	2.88718	0.676876	4.26545	0.00106821	Ckap2
2e-05	-2.48641	0.582994	-4.2649	0.0010684	Cyp2d12
2.01e-05	1.46091	0.3426	4.26418	0.00107018	Cotl1
2.01e-05	1.73674	0.407342	4.2636	0.00107127	Mdh2
2.04e-05	-2.3755	0.55753	-4.26076	0.00107476	Zak
2.03e-05	-3.13677	0.736044	-4.26166	0.00107476	Wfdc3
2.02e-05	1.38321	0.324534	4.26215	0.00107476	Mdh1
2.03e-05	1.87735	0.44053	4.26157	0.00107476	Tk1
2.04e-05	1.49758	0.351481	4.26078	0.00107476	Nubp2
2.04e-05	1.73919	0.408176	4.26089	0.00107476	Jmjd8
2.05e-05	-5.70297	1.33892	-4.25938	0.00107974	Gm28054
2.06e-05	2.23473	0.524788	4.25834	0.0010831	Coasy
2.07e-05	-3.17519	0.745849	-4.25715	0.00108551	Slco4c1
2.07e-05	2.26748	0.532615	4.25725	0.00108551	Fars2
2.09e-05	-4.56416	1.0727	-4.25485	0.00109161	4933430H06Rik
2.09e-05	-3.87158	0.909874	-4.25507	0.00109161	Gm43588
2.09e-05	-4.11845	0.967897	-4.25505	0.00109161	Adam26b
2.11e-05	1.63402	0.384192	4.25312	0.00109534	Gbp4
2.11e-05	1.79353	0.421704	4.25306	0.00109534	Rpn1
2.1e-05	1.58984	0.373752	4.25373	0.00109534	Crtam
2.12e-05	1.63165	0.38373	4.25209	0.0010984	Lck
2.13e-05	-1.58503	0.372866	-4.25092	0.00110243	Dlc1
2.14e-05	1.73905	0.409175	4.25015	0.00110457	Atg12
2.16e-05	-3.82897	0.901404	-4.24778	0.00111457	Vmn2r50
2.18e-05	-2.00422	0.472076	-4.24556	0.00112384	Ccdc108
2.18e-05	-2.13683	0.503348	-4.24524	0.00112384	Six3
2.19e-05	2.14845	0.506207	4.24422	0.00112725	Eri3
2.23e-05	-2.45567	0.579105	-4.24046	0.00114457	Caskin1
2.24e-05	-2.21836	0.523229	-4.23975	0.00114645	Sulf1
2.25e-05	-2.89781	0.683702	-4.23841	0.00115155	Tnnt2
2.28e-05	1.42737	0.336961	4.236	0.0011622	Csnk2b
2.28e-05	1.69478	0.400123	4.23566	0.00116224	Tpm4
2.3e-05	-4.41934	1.04377	-4.23401	0.00116902	Gm43845
2.32e-05	1.68684	0.39861	4.23181	0.00117877	Zyx
2.32e-05	1.96049	0.463337	4.23125	0.00117993	Arl5a
2.37e-05	-3.3509	0.792812	-4.2266	0.00120192	Gm7068
2.37e-05	-3.6249	0.857677	-4.22642	0.00120192	Gadl1
2.4e-05	2.2095	0.52308	4.22402	0.00120601	Rmdn3
2.39e-05	1.52293	0.360455	4.22501	0.00120601	Pih1d1
2.4e-05	-3.12549	0.739925	-4.22407	0.00120601	Slc10a2
2.4e-05	-1.99525	0.472318	-4.22437	0.00120601	Slc6a4
2.4e-05	-2.87713	0.681144	-4.22397	0.00120601	4932412D23Rik
2.42e-05	-2.94401	0.697211	-4.22255	0.00121183	Bnc1
2.42e-05	-2.88833	0.68413	-4.2219	0.00121353	Abi3bp
2.44e-05	-4.56345	1.08142	-4.21988	0.00121617	Gm38264
2.44e-05	2.5973	0.615427	4.22032	0.00121617	Nol9
2.44e-05	-1.69325	0.401237	-4.22009	0.00121617	Gm10717
2.44e-05	-2.71041	0.642202	-4.22049	0.00121617	Rbms3
2.45e-05	2.97602	0.705262	4.21974	0.00121617	Angptl4
2.46e-05	2.44661	0.579938	4.21875	0.00121974	Zfp949
2.47e-05	-2.43725	0.577927	-4.21723	0.00122258	Speg
2.47e-05	1.37626	0.326299	4.2178	0.00122258	Cd8a
2.47e-05	2.13184	0.505479	4.21746	0.00122258	Psen1
2.53e-05	1.65821	0.393646	4.21244	0.00124698	Ripk2
2.54e-05	1.62916	0.386901	4.21079	0.0012525	Xrn2
2.54e-05	1.59435	0.37862	4.21095	0.0012525	Arpc1b
2.56e-05	-5.00735	1.18944	-4.20984	0.00125592	Gm43789
2.58e-05	1.65592	0.393506	4.20811	0.00126373	Mcm3
2.58e-05	1.62197	0.385498	4.20746	0.00126554	Nfkbid
2.59e-05	1.50754	0.358377	4.20657	0.00126686	Pdia6
2.59e-05	-4.17845	0.993308	-4.2066	0.00126686	Spata9
2.63e-05	1.76527	0.419958	4.20345	0.00128259	Gm26772
2.64e-05	1.84593	0.439277	4.20221	0.0012878	Commd10
2.65e-05	1.74183	0.41455	4.20173	0.00128864	Tyms
2.67e-05	1.52179	0.362314	4.20019	0.00129559	Timm44
2.69e-05	-1.69058	0.402725	-4.19784	0.00130719	Gm10722
2.7e-05	1.94016	0.462273	4.19699	0.00130968	Eif2b2
2.71e-05	1.57416	0.37509	4.19676	0.00130968	Ppif
2.76e-05	-2.78618	0.664525	-4.19275	0.00133117	Wnt4
2.76e-05	1.86973	0.446008	4.19214	0.00133285	Rgs14
2.77e-05	-3.14455	0.750236	-4.19141	0.00133522	Ppef1
2.79e-05	-5.27365	1.25873	-4.18967	0.00133787	Olfr1188
2.79e-05	-2.86631	0.684127	-4.18974	0.00133787	Wdr17
2.79e-05	-2.08398	0.497329	-4.19034	0.00133787	Myo5c
2.79e-05	1.63078	0.389224	4.18982	0.00133787	Hexb
2.8e-05	-2.24958	0.537051	-4.18877	0.0013413	Hcn1
2.81e-05	-2.38206	0.568729	-4.18838	0.00134167	Igfn1
2.84e-05	-5.12388	1.22409	-4.18587	0.00135277	Gm12529
2.84e-05	2.14088	0.511415	4.18618	0.00135277	Toe1
2.86e-05	-3.1641	0.756116	-4.18468	0.001358	Gm14015
2.86e-05	-7.0152	1.67668	-4.18397	0.00136028	Gm14986
2.89e-05	-2.98718	0.714256	-4.18223	0.00136884	Gm38327
2.89e-05	-5.18743	1.24046	-4.18186	0.00136918	Gm11501
2.9e-05	1.51651	0.36273	4.18083	0.00137347	Zap70
2.92e-05	-3.004	0.718784	-4.17928	0.00138093	Bank1
2.93e-05	-1.69992	0.406793	-4.17884	0.00138162	Gm26870
2.96e-05	1.70123	0.407336	4.17647	0.00139417	2610020H08Rik
2.97e-05	3.04858	0.730061	4.17578	0.00139645	Gm26558
2.98e-05	-3.41089	0.816924	-4.17528	0.00139684	Ybx2
2.98e-05	-3.65774	0.876087	-4.17508	0.00139684	Nynrin
2.99e-05	1.9407	0.4649	4.17444	0.00139883	Trp53rka
3e-05	1.66297	0.398494	4.17314	0.00139973	Glipr2
3e-05	-4.42949	1.06131	-4.17361	0.00139973	Cyp3a63-ps
3.01e-05	-3.82993	0.917781	-4.17304	0.00139973	Gm15877
3e-05	1.91648	0.459184	4.17366	0.00139973	Slc25a5
3.03e-05	1.58834	0.380798	4.17109	0.00140788	Trp53bp1
3.03e-05	2.21118	0.530101	4.17124	0.00140788	Timeless
3.09e-05	-2.7314	0.655546	-4.16661	0.00143164	Nlrp14
3.09e-05	1.84061	0.441757	4.16656	0.00143164	Lgals9
3.1e-05	-4.60322	1.10486	-4.16633	0.00143164	Wdr20rt
3.11e-05	-2.73921	0.657667	-4.16504	0.00143783	Dhrs2
3.13e-05	1.53989	0.369833	4.16375	0.00144401	Cdkn2d
3.14e-05	-2.04729	0.491737	-4.16337	0.00144438	Slc6a1
3.14e-05	-2.96351	0.711888	-4.16288	0.00144553	Tbx22
3.15e-05	-3.09487	0.743567	-4.16219	0.00144676	Ubqlnl
3.16e-05	-2.43127	0.584192	-4.16177	0.00144676	Scara5
3.16e-05	2.16068	0.519176	4.16176	0.00144676	Stip1
3.19e-05	2.03137	0.488339	4.15974	0.00145759	Aga
3.21e-05	2.70463	0.650454	4.15807	0.00146635	Ppm1n
3.21e-05	-5.69224	1.36908	-4.15771	0.00146663	Gm12687
3.25e-05	1.53629	0.369701	4.1555	0.00147891	Tmem106b
3.25e-05	1.51206	0.363923	4.15489	0.00148083	Akt1
3.27e-05	1.22364	0.294563	4.15408	0.00148213	Wbp4
3.26e-05	-4.21507	1.01464	-4.15426	0.00148213	Vsig4
3.27e-05	-1.63597	0.393852	-4.15376	0.00148219	Gm21738
3.28e-05	-2.41883	0.582394	-4.15325	0.00148296	Magi1
3.28e-05	2.35391	0.566793	4.15303	0.00148296	Arel1
3.33e-05	-4.81005	1.15922	-4.14937	0.00150482	Olfr812
3.35e-05	-5.30009	1.27764	-4.14834	0.00150759	Nr6a1os
3.35e-05	-3.00766	0.725007	-4.14846	0.00150759	Cyp3a11
3.38e-05	2.57036	0.619918	4.14629	0.00151512	Mypopos
3.38e-05	2.24888	0.542367	4.14641	0.00151512	Slc26a11
3.37e-05	2.94449	0.710061	4.14681	0.00151512	Kcnk7
3.39e-05	-6.57529	1.58601	-4.1458	0.00151631	Spa17
3.43e-05	-2.12893	0.513911	-4.1426	0.00152304	Fmn2
3.42e-05	-1.54172	0.372054	-4.1438	0.00152304	Gm7536
3.42e-05	1.38157	0.333419	4.14365	0.00152304	Nfkb1
3.43e-05	-3.63859	0.878321	-4.14267	0.00152304	Foxo6
3.44e-05	1.39515	0.3368	4.14237	0.00152304	Lsp1
3.43e-05	2.55219	0.61607	4.14269	0.00152304	Ccdc28a
3.43e-05	-6.58326	1.58902	-4.14296	0.00152304	Gm23987
3.44e-05	-3.14845	0.760048	-4.14243	0.00152304	5730405O15Rik
3.45e-05	-7.00223	1.69078	-4.14142	0.00152534	Gm25661
3.45e-05	2.10329	0.507842	4.14163	0.00152534	Zbtb25
3.46e-05	1.39188	0.336125	4.14097	0.00152637	Rpl15
3.47e-05	-3.46029	0.835788	-4.14016	0.00152977	4930539J05Rik
3.48e-05	1.6079	0.388399	4.13982	0.00153004	Cyb5r1
3.51e-05	-4.43689	1.07233	-4.13763	0.00153732	Olfr436-ps1
3.51e-05	2.30662	0.557473	4.13763	0.00153732	Swsap1
3.51e-05	-6.31782	1.52695	-4.13753	0.00153732	9230113P08Rik
3.5e-05	2.32305	0.561401	4.13796	0.00153732	Tdp1
3.53e-05	-3.1012	0.749738	-4.13638	0.00154307	Col5a3
3.54e-05	1.52118	0.367831	4.13554	0.00154674	Gps2
3.56e-05	1.42066	0.343611	4.13451	0.00155165	Srprb
3.57e-05	1.61218	0.39002	4.13359	0.00155389	Dera
3.57e-05	2.14265	0.518324	4.1338	0.00155389	Adgrg1
3.6e-05	1.37146	0.331917	4.13193	0.00156312	Top2a
3.62e-05	-4.12262	0.998048	-4.13068	0.00156963	Gm37859
3.65e-05	1.94408	0.47089	4.12852	0.00158042	Ints4
3.65e-05	-4.27817	1.03623	-4.12858	0.00158042	Esp16
3.66e-05	-3.6014	0.872429	-4.12801	0.00158186	Cdkn2a
3.67e-05	1.3262	0.321322	4.12733	0.00158455	Imp4
3.68e-05	-2.33999	0.567055	-4.12657	0.00158773	Gm884
3.7e-05	1.55588	0.377137	4.12551	0.00159103	Ucp2
3.7e-05	2.23537	0.54181	4.12574	0.00159103	Prickle3
3.73e-05	-6.62475	1.60654	-4.12361	0.00159667	Gm8625
3.72e-05	-2.48057	0.601481	-4.12411	0.00159667	Gm5724
3.73e-05	-4.27597	1.03697	-4.12352	0.00159667	Gm45225
3.73e-05	-3.37095	0.817479	-4.12359	0.00159667	Xlr3e-ps
3.76e-05	-2.95188	0.716134	-4.12197	0.00160542	Ffar4
3.77e-05	1.91394	0.464399	4.12132	0.00160797	Coro1b
3.78e-05	1.57136	0.381367	4.12034	0.00161276	Arhgdia
3.79e-05	-3.10983	0.754832	-4.1199	0.00161377	RP23-96H18.2
3.82e-05	-2.78112	0.6753	-4.11834	0.0016227	Astn1
3.86e-05	3.58731	0.871624	4.11567	0.0016327	Gm13205
3.85e-05	4.15561	1.00956	4.11627	0.0016327	Trbv5
3.85e-05	1.75889	0.427326	4.11604	0.0016327	Tspyl1
3.85e-05	1.87909	0.456517	4.11614	0.0016327	Sntb1
3.86e-05	-2.39036	0.580821	-4.11548	0.0016327	Epha6
3.88e-05	-4.50166	1.09406	-4.11465	0.00163651	Nrep
3.9e-05	-2.2253	0.54098	-4.11346	0.00164182	Col25a1
3.9e-05	-4.19121	1.01893	-4.11333	0.00164182	4933435G04Rik
3.93e-05	1.33066	0.323616	4.11183	0.00165043	Tpgs2
3.94e-05	-2.5129	0.611243	-4.11113	0.00165136	Skint5
3.94e-05	1.8378	0.447062	4.11084	0.00165136	Irgm1
3.94e-05	1.73841	0.422853	4.11115	0.00165136	Adssl1
3.96e-05	-1.66283	0.404612	-4.1097	0.00165751	Gm10719
3.98e-05	-3.6233	0.881864	-4.10869	0.00165862	Gm44186
3.98e-05	1.46973	0.357708	4.10873	0.00165862	Sae1
3.98e-05	-4.33818	1.05582	-4.10883	0.00165862	1700071M16Rik
3.99e-05	-5.82429	1.41769	-4.10831	0.00165929	Ighv14-4
3.99e-05	-2.85998	0.69623	-4.10781	0.00166086	4833423E24Rik
4.01e-05	-3.33305	0.811571	-4.10691	0.00166527	2610035F20Rik
4.02e-05	1.77283	0.431713	4.1065	0.0016662	Uckl1
4.05e-05	-3.50705	0.85445	-4.10445	0.00167892	Vstm5
4.06e-05	1.70426	0.415265	4.10403	0.00167992	Selplg
4.07e-05	-2.66505	0.64949	-4.1033	0.0016832	Fsip2
4.08e-05	2.74486	0.669027	4.10276	0.00168506	Atg4d
4.09e-05	-2.35395	0.573837	-4.10212	0.00168559	Ptprd
4.09e-05	3.17016	0.77279	4.10223	0.00168559	Spdl1
4.11e-05	-2.38443	0.581362	-4.10145	0.0016884	Mirg
4.11e-05	2.10962	0.514395	4.10117	0.00168842	Vps37b
4.13e-05	-2.62069	0.639167	-4.10016	0.00168962	Klhl23
4.13e-05	2.75349	0.671535	4.1003	0.00168962	Eral1
4.13e-05	1.505	0.367057	4.10018	0.00168962	Ifi27
4.15e-05	1.85079	0.451549	4.09875	0.0016979	Cap1
4.19e-05	1.38445	0.33796	4.0965	0.00170982	Lrrfip1
4.2e-05	1.61419	0.394061	4.09629	0.00170982	Jagn1
4.2e-05	-4.86043	1.18649	-4.09646	0.00170982	D730045A05Rik
4.2e-05	-2.74435	0.670014	-4.09596	0.00171018	Aass
4.26e-05	-3.71139	0.906743	-4.0931	0.00172725	Vmn2r55
4.25e-05	1.73473	0.423804	4.09322	0.00172725	Rfc4
4.27e-05	3.80517	0.929871	4.09215	0.00173022	G0s2
4.27e-05	1.36873	0.334457	4.0924	0.00173022	Bre
4.29e-05	-3.95323	0.966229	-4.0914	0.00173201	Gm5415
4.29e-05	-2.36602	0.578298	-4.09135	0.00173201	Kcnd3
4.31e-05	1.5242	0.372668	4.08997	0.00174027	Wdr45b
4.32e-05	2.19808	0.537482	4.08958	0.00174113	Crtap
4.37e-05	1.67049	0.408754	4.08678	0.00176022	Rgs3
4.38e-05	-3.55439	0.869839	-4.08627	0.00176198	Gm436
4.39e-05	1.54442	0.377982	4.08597	0.00176215	Dkc1
4.4e-05	-3.10982	0.761234	-4.08523	0.00176568	Hist1h1a
4.41e-05	1.79265	0.438851	4.08488	0.0017662	Ccdc109b
4.43e-05	-2.2816	0.558698	-4.08378	0.00177044	Dnajc6
4.43e-05	-4.06854	0.996217	-4.08399	0.00177044	Gm43961
4.44e-05	-5.92902	1.45205	-4.0832	0.00177276	Gm9117
4.48e-05	1.55936	0.382091	4.08111	0.00178284	Alad
4.48e-05	-3.8849	0.95187	-4.08133	0.00178284	Vmn2r76
4.48e-05	2.68718	0.658453	4.08106	0.00178284	Tsen54
4.51e-05	2.15435	0.528052	4.0798	0.00178621	Ccdc71
4.51e-05	-4.76592	1.16817	-4.07981	0.00178621	Fbxw28
4.5e-05	1.68562	0.413145	4.07998	0.00178621	Prps2
4.56e-05	1.49831	0.367471	4.07735	0.00180302	Irf3
4.58e-05	-6.48843	1.59173	-4.07634	0.00180666	Gm44693
4.58e-05	-3.43371	0.842411	-4.07605	0.00180666	Gm29502
4.58e-05	1.4174	0.347727	4.07617	0.00180666	Gypc
4.59e-05	-3.1886	0.782326	-4.07579	0.00180666	Plp1
4.6e-05	1.87931	0.461145	4.07531	0.00180826	Uba7
4.61e-05	1.8643	0.457541	4.0746	0.00180962	Rhno1
4.61e-05	-2.54333	0.624165	-4.07477	0.00180962	Pard3
4.63e-05	1.81806	0.446308	4.07355	0.0018122	Acss1
4.63e-05	-6.23162	1.52973	-4.07367	0.0018122	Gm12819
4.63e-05	1.36435	0.334937	4.07345	0.0018122	Nol12
4.64e-05	-4.10824	1.00863	-4.07311	0.00181244	Gm13842
4.64e-05	-2.4989	0.613547	-4.07289	0.00181244	Atp4b
4.66e-05	-2.71715	0.667273	-4.07202	0.00181708	Sox11
4.67e-05	1.80927	0.444383	4.07141	0.00181972	Iars2
4.68e-05	-3.05728	0.751019	-4.07083	0.00182032	Gm37151
4.73e-05	-3.4497	0.847876	-4.06864	0.00182032	Gm13878
4.71e-05	-2.26793	0.557296	-4.06953	0.00182032	Ntng1
4.74e-05	-4.33976	1.06672	-4.06831	0.00182032	9330178D15Rik
4.72e-05	-3.73015	0.916691	-4.06914	0.00182032	Gm12530
4.75e-05	1.1836	0.290968	4.06781	0.00182032	Sri
4.75e-05	-4.33168	1.06492	-4.0676	0.00182032	Gm15650
4.75e-05	1.94352	0.477777	4.06783	0.00182032	Vps50
4.76e-05	1.90428	0.468187	4.06734	0.00182032	Rbl2
4.71e-05	1.37964	0.339006	4.06965	0.00182032	Cdkn2aipnl
4.74e-05	-3.17898	0.781449	-4.06805	0.00182032	Slc22a2
4.7e-05	1.97024	0.484087	4.07	0.00182032	Syvn1
4.72e-05	-3.31386	0.814425	-4.06895	0.00182032	Rbp4
4.69e-05	-1.80512	0.443475	-4.07039	0.00182032	Dmd
4.69e-05	1.65941	0.407679	4.07038	0.00182032	Msn
4.8e-05	1.33043	0.327264	4.06531	0.00182746	Dgkz
4.8e-05	-2.73114	0.671849	-4.06511	0.00182746	Ksr2
4.79e-05	-1.92565	0.473625	-4.06577	0.00182746	Eln
4.8e-05	1.55571	0.382682	4.06528	0.00182746	Nfkbib
4.78e-05	-2.95601	0.727014	-4.06595	0.00182746	Bmp4
4.83e-05	1.75258	0.431258	4.06387	0.00183281	Dusp12
4.83e-05	1.92185	0.472937	4.06364	0.00183281	Smpd1
4.83e-05	1.81677	0.447074	4.06368	0.00183281	Slc16a6
4.85e-05	-2.56788	0.632026	-4.06293	0.00183428	Kirrel
4.84e-05	2.02534	0.498474	4.06308	0.00183428	Supv3l1
4.87e-05	-3.92458	0.966182	-4.06194	0.00183989	Hoxd4
4.87e-05	-3.01311	0.741838	-4.06168	0.00183989	Slc7a10
4.88e-05	2.3936	0.589349	4.06143	0.00183989	Ddx11
4.92e-05	-3.90251	0.961387	-4.05925	0.00184652	8030445P17Rik
4.92e-05	-6.03342	1.48628	-4.05942	0.00184652	Gm44774
4.91e-05	-3.09909	0.763342	-4.05989	0.00184652	Gm13120
4.92e-05	1.96904	0.485033	4.05959	0.00184652	Akt2
4.93e-05	-4.74621	1.16929	-4.05907	0.00184652	Gm11358
4.93e-05	-3.13135	0.771453	-4.05903	0.00184652	Dazl
4.94e-05	2.00575	0.494193	4.05864	0.00184661	Tespa1
4.94e-05	1.55128	0.38223	4.0585	0.00184661	Cd96
4.95e-05	-3.42612	0.844321	-4.05784	0.00184979	Vmn2r111
4.96e-05	-3.21861	0.793285	-4.05732	0.00185193	Psg18
5.04e-05	-1.64912	0.406805	-4.05383	0.00187355	Gm10800
5.04e-05	-2.27387	0.560899	-4.05397	0.00187355	Abcc6
5.03e-05	1.93276	0.476716	4.05432	0.00187355	Kctd17
5.04e-05	1.38325	0.341244	4.05354	0.00187378	Noc2l
5.07e-05	1.39163	0.343399	4.05252	0.00187993	Entpd1
5.08e-05	1.47224	0.363333	4.05205	0.00188164	Safb
5.09e-05	-1.89104	0.466768	-4.05135	0.00188524	Synm
5.11e-05	1.93862	0.478597	4.05064	0.00188679	Sh2d2a
5.11e-05	2.87853	0.710624	4.0507	0.00188679	Ccdc82
5.15e-05	-3.36059	0.830031	-4.04875	0.00188846	Gm36952
5.14e-05	-1.79113	0.442343	-4.04919	0.00188846	Aox2
5.14e-05	-2.44034	0.602675	-4.04919	0.00188846	Gm43658
5.12e-05	1.49003	0.367915	4.04992	0.00188846	Bub3
5.15e-05	1.62846	0.402223	4.04865	0.00188846	Gm12216
5.15e-05	1.49526	0.369303	4.04887	0.00188846	Rida
5.13e-05	3.13006	0.772957	4.04946	0.00188846	Sf1
5.22e-05	2.52711	0.624639	4.0457	0.00190836	Snrnp35
5.22e-05	1.51885	0.375426	4.04569	0.00190836	Ndfip1
5.27e-05	-4.14917	1.02618	-4.04331	0.00192574	Gm43266
5.28e-05	1.94792	0.481828	4.04277	0.00192775	Eif2d
5.29e-05	-3.14283	0.777437	-4.04256	0.00192775	Gm12766
5.31e-05	-4.46029	1.10356	-4.04173	0.00193246	1700086P04Rik
5.31e-05	-2.63581	0.652198	-4.04143	0.00193286	Zmiz1os1
5.32e-05	1.75568	0.434455	4.0411	0.00193348	Gapdh
5.35e-05	-2.25393	0.557913	-4.03993	0.00194108	Des
5.37e-05	-3.78313	0.936715	-4.03872	0.00194906	Foxa1
5.4e-05	-2.74311	0.679356	-4.03781	0.00195447	Gm10048
5.43e-05	1.5474	0.383357	4.03645	0.00196373	Fuca1
5.47e-05	1.37782	0.341486	4.03479	0.00197559	Zfp706
5.49e-05	-4.34684	1.07764	-4.03366	0.0019766	Gm14201
5.48e-05	1.97463	0.489481	4.03414	0.0019766	Inpp5b
5.49e-05	-3.54939	0.879913	-4.0338	0.0019766	1700012P22Rik
5.48e-05	-2.20476	0.5465	-4.03433	0.0019766	Rbfox2
5.5e-05	1.69067	0.419193	4.03316	0.00197663	Rbbp4
5.5e-05	2.06402	0.511746	4.0333	0.00197663	Gm43305
5.53e-05	-3.94185	0.977648	-4.03197	0.00198457	Gm43670
5.55e-05	1.72355	0.427541	4.03131	0.00198805	Morf4l2
5.55e-05	1.89858	0.470988	4.03106	0.00198807	Hmg20a
5.62e-05	-6.00543	1.49077	-4.02842	0.0019957	Gm42599
5.61e-05	1.32005	0.327673	4.02857	0.0019957	Eif4h
5.61e-05	1.61898	0.401879	4.02854	0.0019957	Cabin1
5.6e-05	-4.27722	1.06154	-4.02927	0.0019957	Gpx6
5.61e-05	-1.8501	0.459245	-4.02856	0.0019957	Piezo2
5.6e-05	-3.06323	0.760321	-4.02886	0.0019957	Ppnr
5.59e-05	-2.92736	0.726452	-4.02967	0.0019957	Heph
5.63e-05	-2.70812	0.672352	-4.02783	0.00199595	Gm37356
5.63e-05	1.59063	0.394916	4.02775	0.00199595	Rbm43
5.63e-05	-2.47745	0.61511	-4.02765	0.00199595	Gm44510
5.65e-05	5.62268	1.39626	4.02696	0.00199968	Gm29650
5.71e-05	2.05703	0.511147	4.02434	0.00201998	Cdk7
5.72e-05	-2.00227	0.497593	-4.02391	0.00202157	Fer1l6
5.75e-05	1.7558	0.436448	4.02294	0.00202561	Plrg1
5.74e-05	2.43312	0.604787	4.0231	0.00202561	Fgfbp3
5.76e-05	-2.01058	0.499849	-4.02238	0.00202836	Malrd1
5.78e-05	1.79893	0.447315	4.02161	0.00203287	Nfkb2
5.81e-05	2.49192	0.619795	4.02055	0.0020399	Ube2cbp
5.86e-05	-2.50736	0.623968	-4.01841	0.00205497	Hcn3
5.86e-05	1.71857	0.427683	4.01833	0.00205497	Hadha
5.92e-05	-3.71994	0.926287	-4.01597	0.00207132	Nkain3
5.92e-05	1.80739	0.450043	4.01604	0.00207132	Ptbp1
5.94e-05	-2.977	0.741424	-4.01524	0.00207557	Npas3
5.96e-05	-2.21435	0.55159	-4.01449	0.00208005	Hkdc1
5.97e-05	1.51638	0.377781	4.01391	0.00208179	Crbn
5.97e-05	-2.5755	0.64166	-4.01381	0.00208179	Tmem200c
5.99e-05	2.48169	0.618354	4.01339	0.00208334	Tmem115
6e-05	-1.6267	0.405389	-4.01268	0.00208527	Gm10801
6e-05	-3.632	0.905101	-4.01281	0.00208527	RP23-116P5.1
6.05e-05	2.32905	0.580687	4.01084	0.00209726	Gm6637
6.05e-05	1.70439	0.424931	4.01099	0.00209726	Nt5c3b
6.07e-05	1.80214	0.449382	4.01026	0.00210033	Nup85
6.09e-05	-2.65245	0.6616	-4.00915	0.00210722	Acsm5
6.1e-05	1.72314	0.429819	4.009	0.00210722	Adgrg5
6.12e-05	1.2633	0.315178	4.00821	0.00211207	Mfng
6.15e-05	1.53106	0.382084	4.00713	0.00211965	Tuba4a
6.17e-05	-1.4486	0.361586	-4.00624	0.00212176	Ttn
6.16e-05	-5.02489	1.25417	-4.00654	0.00212176	1700025F22Rik
6.17e-05	1.83427	0.457863	4.00617	0.00212176	Syap1
6.18e-05	-2.43296	0.607377	-4.00568	0.00212395	Slc12a1
6.22e-05	-3.09785	0.773615	-4.00438	0.00213356	Gm26725
6.24e-05	-5.25628	1.31292	-4.00351	0.00213919	RP24-380D10.4
6.26e-05	1.72157	0.430092	4.00279	0.00213926	Cs
6.25e-05	1.84731	0.461469	4.0031	0.00213926	Ap2m1
6.25e-05	-6.34775	1.58574	-4.00302	0.00213926	Gm43265
6.3e-05	1.63236	0.407957	4.0013	0.00213974	Hspa5
6.29e-05	-2.62924	0.657017	-4.00179	0.00213974	Slc22a18
6.3e-05	1.30614	0.326425	4.00133	0.00213974	St3gal4
6.28e-05	1.33562	0.333732	4.00206	0.00213974	Cmtm7
6.29e-05	-3.48996	0.872162	-4.00151	0.00213974	Gm11298
6.29e-05	1.53585	0.383793	4.00177	0.00213974	Kansl2
6.32e-05	-6.39097	1.59752	-4.00056	0.00214428	Gm21370
6.33e-05	-2.25063	0.56263	-4.00019	0.00214545	Chl1
6.35e-05	1.99057	0.497733	3.99927	0.00215168	Tbcd
6.39e-05	-3.76004	0.940496	-3.99793	0.00216129	Gm11952
6.39e-05	1.72619	0.43179	3.99774	0.00216129	Phf11c
6.41e-05	1.5985	0.399917	3.99708	0.00216514	2025-09-11
6.42e-05	-2.26591	0.566936	-3.99676	0.00216595	Tjp1
6.46e-05	1.87765	0.469968	3.99528	0.00217733	Bcl2l13
6.47e-05	-5.10952	1.27898	-3.995	0.00217778	A930041C12Rik
6.48e-05	1.79644	0.4497	3.99475	0.0021779	Gpatch2l
6.49e-05	-6.50071	1.62749	-3.99431	0.00217973	Cypt2
6.5e-05	-3.13978	0.786175	-3.99375	0.00218277	Gm43112
6.52e-05	-1.96648	0.492478	-3.99303	0.0021851	Pde1c
6.52e-05	-3.39997	0.851477	-3.99302	0.0021851	1700030F04Rik
6.54e-05	1.92994	0.483407	3.99238	0.00218889	Trmt2a
6.56e-05	-4.53018	1.13493	-3.9916	0.0021939	Gm14102
6.63e-05	-3.20154	0.802565	-3.98914	0.00221461	Arl13a
6.64e-05	-1.7378	0.435664	-3.98886	0.00221465	Gm17535
6.64e-05	-2.74685	0.688664	-3.98866	0.00221465	4933406K04Rik
6.68e-05	-4.54959	1.14096	-3.98751	0.0022219	Gimd1
6.68e-05	1.51459	0.379841	3.98742	0.0022219	Rab11b
6.69e-05	1.35994	0.341102	3.98691	0.00222451	Mrps18a
6.75e-05	-6.14247	1.54144	-3.9849	0.00224124	RP24-424D1.4
6.77e-05	1.75314	0.440022	3.9842	0.00224557	Nelfcd
6.78e-05	-2.28414	0.573353	-3.98384	0.00224683	Sncaip
6.79e-05	1.19422	0.299796	3.98344	0.00224842	Ddt
6.81e-05	1.62787	0.408728	3.98278	0.00225246	Ncoa5
6.82e-05	-2.56387	0.643783	-3.98251	0.00225276	Aldh3b3
6.84e-05	1.56916	0.394101	3.98163	0.00225895	Dda1
6.89e-05	2.04726	0.514357	3.98022	0.00225912	Uqcc1
6.86e-05	-2.76417	0.694324	-3.9811	0.00225912	Ankrd35
6.89e-05	-3.55214	0.892484	-3.98006	0.00225912	Hsd3b3
6.89e-05	1.72264	0.432824	3.97999	0.00225912	Slc2a3
6.87e-05	-2.012	0.505421	-3.98085	0.00225912	Mast4
6.88e-05	1.83086	0.459972	3.98039	0.00225912	Gpaa1
6.87e-05	1.72127	0.432403	3.98072	0.00225912	Xdh
6.91e-05	-3.28742	0.826137	-3.97926	0.00226166	0610031O16Rik
6.91e-05	-3.53457	0.888236	-3.97932	0.00226166	RP23-300I4.2
6.94e-05	-3.50001	0.879755	-3.97839	0.00226374	Gm37053
6.93e-05	-3.29819	0.828962	-3.9787	0.00226374	Gm43297
6.94e-05	1.48104	0.372275	3.97835	0.00226374	Shisa5
6.95e-05	-3.37198	0.847641	-3.97807	0.00226423	Gm37045
7e-05	-6.81593	1.71412	-3.97634	0.00227536	Gm43308
7e-05	-2.1496	0.540613	-3.97622	0.00227536	Mtcl1
7e-05	1.6132	0.405698	3.97635	0.00227536	2025-09-06
7.02e-05	1.40022	0.352202	3.97563	0.00227881	Kcnab2
7.08e-05	-6.44274	1.62134	-3.97371	0.00229141	Gm21043
7.08e-05	1.85087	0.465787	3.97363	0.00229141	B4galnt1
7.07e-05	-2.80598	0.706124	-3.97377	0.00229141	Sox8
7.13e-05	-3.13057	0.788147	-3.97206	0.0023007	Ccdc24
7.13e-05	1.75895	0.442864	3.97175	0.0023007	Jak3
7.13e-05	-2.5354	0.638323	-3.97198	0.0023007	Ccdc170
7.12e-05	-2.37383	0.597586	-3.97237	0.0023007	Ano4
7.15e-05	-1.85606	0.467367	-3.97132	0.00230186	Reln
7.15e-05	1.5181	0.382278	3.97118	0.00230186	Tpgs1
7.17e-05	1.56399	0.393894	3.97059	0.00230533	Gm1966
7.22e-05	2.14009	0.539197	3.96903	0.00231653	Mterf4
7.22e-05	-4.56215	1.14948	-3.96887	0.00231653	Gm42640
7.22e-05	1.31781	0.332046	3.96876	0.00231653	Acly
7.27e-05	1.70564	0.429936	3.9672	0.00232477	Phgdh
7.26e-05	-2.24319	0.565389	-3.96752	0.00232477	Sparcl1
7.29e-05	-4.24409	1.06999	-3.96648	0.00232477	Gm4884
7.31e-05	1.60874	0.405621	3.96611	0.00232477	Anxa2
7.31e-05	1.70527	0.429959	3.96611	0.00232477	Cyfip2
7.26e-05	3.12998	0.788916	3.96744	0.00232477	Arsb
7.29e-05	1.62893	0.410659	3.96663	0.00232477	Daxx
7.29e-05	1.67629	0.422584	3.96677	0.00232477	Afg3l2
7.31e-05	-4.98131	1.25606	-3.96581	0.00232549	Gm44625
7.35e-05	-3.12254	0.787603	-3.96461	0.00233501	2310008N11Rik
7.37e-05	1.66572	0.420206	3.96407	0.00233813	Itm2a
7.39e-05	2.05326	0.518081	3.96321	0.00234437	Gmppa
7.41e-05	2.00293	0.505451	3.96265	0.00234767	Bud13
7.43e-05	1.58311	0.399569	3.96205	0.00235138	Aspscr1
7.46e-05	1.4295	0.360875	3.9612	0.00235528	Il18rap
7.46e-05	-3.04096	0.767676	-3.96125	0.00235528	1600002D24Rik
7.5e-05	-2.45524	0.620026	-3.9599	0.00236596	Camkk1
7.51e-05	-2.715	0.685672	-3.95961	0.00236661	9830107B12Rik
7.52e-05	1.24938	0.315569	3.95914	0.00236908	Ngfrap1
7.57e-05	2.47657	0.625793	3.9575	0.00238268	Usp12
7.58e-05	-3.60371	0.910643	-3.95733	0.00238268	Olfr1443
7.64e-05	1.38418	0.349939	3.9555	0.00239652	Nelfb
7.64e-05	2.17211	0.549129	3.95556	0.00239652	Rtca
7.65e-05	1.99259	0.503809	3.95505	0.00239883	Lgals3bp
7.66e-05	-2.55256	0.64544	-3.95476	0.00239946	Rspo2
7.68e-05	2.26071	0.571726	3.95418	0.00239999	Nusap1
7.7e-05	1.81027	0.457875	3.95363	0.00239999	9330175E14Rik
7.7e-05	-2.24541	0.567939	-3.9536	0.00239999	Dcdc2a
7.69e-05	-2.94567	0.744984	-3.95401	0.00239999	Olfr112
7.7e-05	2.212	0.559487	3.95361	0.00239999	Sh3gl1
7.76e-05	-1.90493	0.482041	-3.9518	0.00241593	Shroom2
7.82e-05	1.67713	0.424609	3.94982	0.00243372	3110002H16Rik
7.83e-05	1.54687	0.391662	3.94951	0.00243468	Plekhb2
7.85e-05	1.67896	0.425168	3.94894	0.00243544	Ppm1j
7.85e-05	2.36528	0.598977	3.94887	0.00243544	Cptp
7.87e-05	1.32675	0.336032	3.94829	0.00243544	Gtf2i
7.88e-05	2.28121	0.577797	3.94811	0.00243544	Tti2
7.88e-05	1.58508	0.401474	3.94814	0.00243544	Panx1
7.86e-05	-4.73249	1.19856	-3.94849	0.00243544	Gm45057
7.89e-05	-3.12216	0.790888	-3.94766	0.0024378	Gm37204
7.9e-05	1.42246	0.360358	3.94736	0.00243869	Cdk2ap2
7.91e-05	-4.02974	1.02097	-3.94699	0.0024402	Prl7a2
7.96e-05	1.93461	0.490317	3.94563	0.00245183	Os9
8e-05	1.65112	0.418587	3.94452	0.00246094	Phb
8.02e-05	-2.31889	0.587984	-3.9438	0.00246287	Rragd
8.02e-05	-3.26364	0.827557	-3.94371	0.00246287	Nlrp4f
8.02e-05	-2.60554	0.660688	-3.94368	0.00246287	Cpne8
8.04e-05	-4.88525	1.23895	-3.94306	0.00246701	Gm43363
8.07e-05	1.76159	0.446835	3.94238	0.00247006	Fcho1
8.08e-05	-1.80839	0.458735	-3.94211	0.00247006	Gm10282
8.07e-05	1.87797	0.476373	3.94222	0.00247006	Dpf2
8.09e-05	-1.70127	0.431607	-3.94172	0.00247189	Gm10715
8.17e-05	1.50703	0.382545	3.93947	0.00249286	Fam3c
8.22e-05	-5.94997	1.51098	-3.93782	0.00250783	Prl3d1
8.28e-05	-2.42008	0.614857	-3.936	0.00252459	Tmem63c
8.34e-05	1.70658	0.433751	3.93447	0.0025385	Rcn3
8.38e-05	1.64279	0.417675	3.93317	0.00254762	Atad3a
8.38e-05	2.28968	0.582124	3.93332	0.00254762	Ccne1
8.4e-05	-3.72148	0.946296	-3.93268	0.0025506	Tcl1b5
8.44e-05	1.62146	0.412422	3.93156	0.00256023	Dok2
8.49e-05	-2.7088	0.689243	-3.93011	0.0025622	AI606473
8.49e-05	-4.06872	1.03528	-3.93008	0.0025622	4933439N06Rik
8.46e-05	-1.56832	0.398974	-3.93089	0.0025622	Gm11168
8.46e-05	-6.29052	1.60026	-3.93093	0.0025622	Gm24166
8.47e-05	-3.0763	0.782649	-3.93063	0.0025622	Gm2396
8.49e-05	1.91256	0.486625	3.93025	0.0025622	Pitpnm1
8.52e-05	-2.26937	0.577539	-3.92937	0.00256743	Trhde
8.53e-05	-2.91629	0.742243	-3.92902	0.00256887	Efemp1
8.56e-05	-2.35407	0.599294	-3.92807	0.00257012	Gm43360
8.56e-05	1.92322	0.489613	3.92805	0.00257012	Nucb1
8.55e-05	-6.33437	1.61248	-3.92835	0.00257012	RP24-502E20.4
8.54e-05	1.22624	0.31213	3.92862	0.00257012	Nfkbia
8.61e-05	-3.40464	0.867033	-3.92677	0.00257922	Srrm4os
8.6e-05	1.44347	0.367585	3.9269	0.00257922	Ifngr1
8.63e-05	-2.03968	0.519518	-3.92611	0.00258403	Mei1
8.65e-05	-4.50718	1.14817	-3.92552	0.00258811	Olfr183
8.69e-05	-3.15459	0.803823	-3.92448	0.00259466	BC021891
8.69e-05	1.72716	0.440098	3.9245	0.00259466	Tsr1
8.7e-05	1.52653	0.389007	3.92416	0.00259579	Naa20
8.72e-05	-2.03326	0.518188	-3.92379	0.0025975	Grm1
8.73e-05	-2.91862	0.743906	-3.92338	0.00259969	Mum1l1
8.77e-05	1.84846	0.471269	3.92229	0.00260912	Cln3
8.87e-05	1.31773	0.336193	3.91958	0.00263534	Trbc1
8.88e-05	-2.03947	0.520372	-3.91925	0.00263534	Rgs9bp
8.88e-05	4.58442	1.16967	3.91942	0.00263534	Trav6n-6
8.9e-05	1.81717	0.463716	3.91871	0.00263894	Pomgnt1
8.95e-05	1.76941	0.451679	3.91741	0.00265082	Capza1
8.99e-05	1.80676	0.46133	3.91641	0.00265956	Umps
9.01e-05	-4.25365	1.08629	-3.91576	0.00266433	2610012C04Rik
9.02e-05	-3.05409	0.779996	-3.91552	0.00266465	Boll
9.08e-05	-5.32948	1.36163	-3.91406	0.00267858	Olfr133
9.09e-05	-3.2534	0.831293	-3.91367	0.00268053	Gm13074
9.13e-05	-3.41969	0.874009	-3.91265	0.0026895	Klrb1a
9.15e-05	-2.05743	0.525902	-3.91219	0.00268993	Dnah7b
9.14e-05	1.73857	0.444378	3.91237	0.00268993	Tubgcp2
9.26e-05	1.82705	0.467381	3.90912	0.00272204	Rrm2
9.32e-05	-5.27218	1.34919	-3.90767	0.00273129	Gm13923
9.31e-05	2.04514	0.523345	3.90783	0.00273129	Zfp110
9.31e-05	1.86365	0.476902	3.90784	0.00273129	Glyr1
9.33e-05	-5.63434	1.44199	-3.90733	0.00273173	Gm13673
9.34e-05	-3.30517	0.845962	-3.907	0.00273173	Alox12b
9.34e-05	-2.14959	0.550161	-3.9072	0.00273173	Scube3
9.38e-05	-3.68888	0.94439	-3.9061	0.00273482	Gm38173
9.38e-05	-2.38664	0.611	-3.90612	0.00273482	Ankrd31
9.38e-05	-2.76388	0.707562	-3.9062	0.00273482	Cdx4
9.4e-05	1.41441	0.362154	3.90556	0.00273845	Gorasp2
9.41e-05	-2.51055	0.642847	-3.90536	0.00273845	Evpl
9.48e-05	2.06161	0.528142	3.90352	0.00275704	Tmem43
9.52e-05	-2.68454	0.687904	-3.9025	0.00276629	Slc35f1
9.55e-05	1.27319	0.326306	3.90182	0.00277165	Ahsa1
9.57e-05	1.69732	0.435079	3.90117	0.00277434	Rrs1
9.57e-05	-5.88405	1.50828	-3.90117	0.00277434	Gm45015
9.61e-05	-1.70735	0.437744	-3.90034	0.00277778	Elf5
9.61e-05	1.57804	0.4046	3.90025	0.00277778	Decr1
9.6e-05	4.25059	1.08974	3.90058	0.00277778	Gm12276
9.63e-05	-3.73859	0.958678	-3.89974	0.00278127	Gm37063
9.65e-05	-3.02929	0.776891	-3.89925	0.00278451	Gm37971
9.68e-05	-2.02785	0.520158	-3.89853	0.00279038	Pld1
9.7e-05	1.77232	0.454672	3.89802	0.00279382	Sec13
9.74e-05	1.44153	0.369901	3.89707	0.0028024	Cds2
9.75e-05	-2.86652	0.735617	-3.89675	0.00280375	Gm26703
9.78e-05	-3.39201	0.870626	-3.89606	0.002807	Rab17
9.77e-05	-4.84359	1.24316	-3.8962	0.002807	Olfr1046
9.81e-05	-2.84839	0.731245	-3.89526	0.0028124	Gm26624
9.81e-05	-3.26627	0.838552	-3.89513	0.0028124	Gm45179
9.82e-05	-2.7483	0.705601	-3.89498	0.0028124	4930463O16Rik
9.87e-05	-2.16378	0.55569	-3.89386	0.002823	Vwf
9.89e-05	-4.458	1.14502	-3.89339	0.00282606	Eif3s6-ps1
9.93e-05	-3.12076	0.80177	-3.89233	0.00283361	Gm19938
9.93e-05	-2.33333	0.599465	-3.89235	0.00283361	Hnf1a
9.98e-05	-2.88637	0.741779	-3.89115	0.00284267	4930444P10Rik
9.97e-05	1.72764	0.443983	3.89124	0.00284267	Bhlhe40
9.99e-05	-3.029	0.778517	-3.89073	0.00284521	Gm15408
0.00010039	-2.2037	0.566555	-3.88965	0.00285548	Skint6
0.000101325	-3.57661	0.920052	-3.8874	0.0028796	Gm37006
0.000101575	1.49683	0.385107	3.8868	0.0028796	Surf4
0.000101472	-2.52954	0.650762	-3.88705	0.0028796	Nfib
0.000101579	-1.74154	0.448067	-3.88679	0.0028796	Fau-ps2
0.000101681	-3.35394	0.862961	-3.88654	0.00288009	Gm7052
0.000101797	1.64967	0.424487	3.88627	0.00288096	Ncoa4
0.000101952	-6.75026	1.73712	-3.8859	0.00288286	Gm14428
0.000102035	1.95512	0.503157	3.8857	0.00288286	Pfkl
0.000102607	1.76153	0.453494	3.88434	0.00289658	Hars2
0.000102797	-1.84368	0.4747	-3.88389	0.00289953	Arhgef17
0.000102913	-4.95568	1.27605	-3.88362	0.00290037	Gm36989
0.000103427	-4.05524	1.04452	-3.88241	0.00291001	1700013F07Rik
0.000103382	1.73578	0.447076	3.88251	0.00291001	Hsd17b4
0.000103769	2.35396	0.606439	3.88161	0.0029172	Pomc
0.000103908	1.63018	0.42001	3.88128	0.00291858	Ncdn
0.000103991	1.81308	0.467158	3.88109	0.00291858	Stard3
0.000104211	-4.37856	1.12833	-3.88057	0.00292231	Gjd2
0.000104396	-2.56439	0.6609	-3.88014	0.00292265	Zfp354a
0.000104372	-2.59794	0.669537	-3.8802	0.00292265	Serpinf2
0.000104601	-2.57902	0.664753	-3.87966	0.00292596	Hgd
0.00010477	1.55792	0.401601	3.87927	0.00292827	Cops4
0.000104972	2.37312	0.611818	3.8788	0.0029315	Mknk1
0.00010508	-1.99751	0.515014	-3.87855	0.00293209	Rp1
0.000105326	1.90672	0.491679	3.87798	0.00293653	Uros
0.000105812	-3.2036	0.826338	-3.87686	0.00294294	Ccdc39
0.000105718	-3.55023	0.915698	-3.87708	0.00294294	Klra5
0.000105818	-6.09277	1.57158	-3.87685	0.00294294	Gm14665
0.000105956	-3.56584	0.919853	-3.87653	0.00294357	Olfr484
0.000106015	1.69844	0.438149	3.8764	0.00294357	Cryzl1
0.000106489	-2.83033	0.73035	-3.87531	0.00294705	Gm38377
0.000106442	-2.63459	0.67982	-3.87542	0.00294705	Gm19744
0.000106457	1.80526	0.465828	3.87538	0.00294705	Nt5e
0.000106261	-3.80948	0.982881	-3.87583	0.00294705	Gm11662
0.000107125	-2.96794	0.766145	-3.87386	0.00295978	Cyp2j13
0.000107118	2.23065	0.57582	3.87388	0.00295978	Cdc20
0.000107354	1.74338	0.450099	3.87334	0.00296369	Asl
0.00010749	1.73934	0.44909	3.87303	0.00296503	Sirt2
0.000107765	-3.32788	0.859383	-3.87241	0.00296867	Gm45131
0.000107798	1.68933	0.436256	3.87233	0.00296867	Prr14
0.000108026	1.91901	0.495634	3.87182	0.0029701	Clptm1
0.000107965	1.6565	0.427819	3.87196	0.0029701	Ccdc127
0.00010837	-2.9431	0.760286	-3.87104	0.00297472	Gucy1a3
0.000108302	1.43054	0.369534	3.8712	0.00297472	Ranbp1
0.000108506	-5.13059	1.32548	-3.87074	0.00297603	9530027J09Rik
0.000108661	1.41594	0.365839	3.87039	0.00297787	Parl
0.000108856	1.8208	0.470496	3.86995	0.00298013	Idh3b
0.000108921	-4.43802	1.14683	-3.86981	0.00298013	Gm43209
0.000109204	2.87673	0.7435	3.86917	0.00298548	Hook2
0.000109691	-4.53301	1.1719	-3.86809	0.00299337	Gm7430
0.000109732	1.64915	0.426356	3.868	0.00299337	Pld3
0.000109759	-1.86024	0.480939	-3.86794	0.00299337	Ptprm
0.000110244	2.2575	0.583805	3.86686	0.00300307	Dyrk1b
0.000110304	-2.97983	0.770632	-3.86673	0.00300307	Gm12784
0.000110382	-3.22471	0.834	-3.86656	0.00300307	Nipal4
0.000110474	1.54906	0.400652	3.86636	0.00300317	Sema4a
0.000110909	1.42527	0.368726	3.8654	0.00301256	Mpv17l2
0.000111326	1.86704	0.483128	3.86448	0.00302148	1700037H04Rik
0.000111659	-4.30166	1.11334	-3.86375	0.00302567	Gm5702
0.00011166	-2.8194	0.729705	-3.86375	0.00302567	Mmp20
0.00011196	2.04473	0.529298	3.86309	0.00303124	Klhl17
0.000112045	-5.97975	1.54799	-3.86291	0.00303124	Olfr930
0.000112285	-3.12128	0.808123	-3.86239	0.00303286	Gm26840
0.000112209	-1.86722	0.483415	-3.86255	0.00303286	Adamts7
0.000112535	-1.73886	0.450268	-3.86184	0.00303477	Lcorl
0.000112515	1.41319	0.365932	3.86189	0.00303477	Mkl1
0.000112649	1.6321	0.42265	3.8616	0.00303541	Ppan
0.000113148	-5.21206	1.35009	-3.86052	0.00304538	Gm43453
0.00011329	1.54136	0.399295	3.86021	0.00304538	G3bp1
0.000113284	-4.3372	1.12356	-3.86022	0.00304538	Olfr1499
0.000113539	1.51494	0.392504	3.85967	0.00304966	Rrad
0.000113725	-2.9143	0.755143	-3.85927	0.00304981	Gabra4
0.000113649	-2.52963	0.65544	-3.85944	0.00304981	BC027072
0.000113943	-2.17424	0.563448	-3.85881	0.00305321	4930512B01Rik
0.00011419	1.46784	0.38044	3.85827	0.003055	Agfg1
0.000114152	-5.77651	1.49714	-3.85836	0.003055	Gm26536
0.000114511	-5.62498	1.45816	-3.85759	0.00305948	Gm28153
0.000114539	-2.79363	0.724201	-3.85753	0.00305948	Brs3
0.000114799	1.85683	0.481421	3.85697	0.00306159	Rgs16
0.000114722	1.3661	0.354173	3.85714	0.00306159	Atp5a1
0.000114893	-3.60681	0.935188	-3.85677	0.00306168	Gm13961
0.000115186	-3.26879	0.847682	-3.85615	0.00306541	Trp53tg5
0.000115215	1.65997	0.430479	3.85609	0.00306541	Snrpa
0.000115666	1.56237	0.405269	3.85513	0.00307256	Mknk2
0.000115624	2.4687	0.640352	3.85522	0.00307256	Treml4
0.000115988	2.15898	0.560125	3.85446	0.00307869	Slc25a19
0.000116652	1.76789	0.458828	3.85306	0.00308421	Rps6ka1
0.000116359	-2.78021	0.721445	-3.85367	0.00308421	Nat8f2
0.000116419	-4.03562	1.04725	-3.85355	0.00308421	Gm29154
0.000116599	-1.97487	0.51253	-3.85317	0.00308421	Mpp3
0.000116543	-2.2732	0.589937	-3.85329	0.00308421	Cep112
0.000116933	1.7137	0.444832	3.85247	0.0030892	Pmm2
0.000117188	1.92785	0.500489	3.85193	0.00309354	Gatsl3
0.000117888	1.5416	0.400365	3.85048	0.00309747	Tln1
0.00011759	-3.83863	0.996762	-3.8511	0.00309747	Gm44130
0.000117817	1.57766	0.409716	3.85062	0.00309747	Lig1
0.000117482	1.36899	0.35546	3.85132	0.00309747	Dlat
0.000117651	-2.35445	0.611392	-3.85097	0.00309747	Lpo
0.000117804	1.46718	0.38102	3.85065	0.00309747	Actr10
0.000118359	1.45688	0.37846	3.8495	0.00310744	Tagln2
0.000118485	2.4133	0.626954	3.84924	0.0031083	Copg2
0.00011876	1.86556	0.484727	3.84867	0.0031083	Nutf2
0.000118669	-1.64778	0.428122	-3.84886	0.0031083	Cpne5
0.000118724	-2.71373	0.705095	-3.84875	0.0031083	Drp2
0.000119097	2.6889	0.698782	3.84798	0.00311228	Tmem163
0.000119026	1.28675	0.334384	3.84812	0.00311228	Grap
0.000119226	1.73753	0.451575	3.84771	0.00311325	Il2rg
0.000119342	-2.36815	0.615507	-3.84747	0.00311387	Necab1
0.000119593	1.90939	0.496338	3.84696	0.00311791	Dnajc14
0.000119682	-2.4094	0.626341	-3.84678	0.00311791	Cfap44
0.000119842	1.7647	0.458785	3.84645	0.00311967	G6pdx
0.000120268	1.88849	0.491081	3.84558	0.00312594	Cdca8
0.000120188	-4.27174	1.11077	-3.84574	0.00312594	Omt2a
0.000121101	1.6578	0.431283	3.84389	0.00314519	Tpst2
0.000121304	-2.53278	0.658982	-3.84348	0.00314802	5033428I22Rik
0.000121581	2.62508	0.683095	3.84292	0.00315281	C8g
0.000121744	1.467	0.381775	3.84259	0.00315461	Elp5
0.000121931	2.34609	0.610609	3.84221	0.00315701	Dimt1
0.000122536	-3.98215	1.03675	-3.841	0.00317027	Olfr333-ps1
0.000122702	1.40049	0.364648	3.84066	0.00317212	Gimap3
0.000123707	-2.33887	0.609292	-3.83866	0.00319566	1700018B08Rik
0.00012411	1.4203	0.370075	3.83786	0.0032036	Aes
0.000124436	2.07912	0.541829	3.83722	0.00320956	Naglu
0.000124538	1.37409	0.358113	3.83702	0.00320976	Coro1a
0.000124738	1.70036	0.443191	3.83662	0.00321246	Ergic2
0.000125112	1.69551	0.442013	3.83589	0.00321963	Atp6v0c
0.000125261	1.62989	0.424937	3.83559	0.00322102	Atp2a3
0.000125705	-2.233	0.58231	-3.83473	0.00322996	Abca14
0.000125968	-3.33585	0.870022	-3.83421	0.00323181	Ccdc60
0.000125915	1.38119	0.360217	3.83431	0.00323181	Pcmt1
0.000126175	-4.33582	1.13094	-3.83381	0.0032322	Olfr565-ps1
0.000126118	6.26499	1.6341	3.83392	0.0032322	Pygm
0.000126555	1.43924	0.375481	3.83307	0.00323948	Plk3
0.00012681	-5.57537	1.45473	-3.83257	0.00324356	Gm14668
0.00012703	1.34395	0.350703	3.83215	0.00324671	Hspbp1
0.000127286	-2.92524	0.76344	-3.83165	0.00325079	Gm37583
0.000127509	-5.99086	1.56369	-3.83122	0.00325403	Ifi44l
0.000128295	-3.38713	0.884436	-3.82971	0.00327037	4930449A18Rik
0.000128343	1.70375	0.444887	3.82962	0.00327037	Vars
0.000128794	-1.98086	0.517365	-3.82875	0.00327939	5730559C18Rik
0.000129338	1.69274	0.442234	3.82772	0.00328828	Capn2
0.000129309	1.6037	0.418964	3.82777	0.00328828	Rnf31
0.000129495	-3.04321	0.795109	-3.82742	0.0032898	Gm44848
0.000129965	-2.55889	0.668724	-3.82653	0.00329677	Hoxd11
0.000129885	-1.9734	0.515696	-3.82668	0.00329677	Trim2
0.000130071	-6.75887	1.76641	-3.82632	0.00329699	Mir195b
0.00013041	1.95454	0.510901	3.82568	0.00330309	Isoc2b
0.00013057	1.45227	0.379639	3.82538	0.00330468	Ppm1g
0.000131071	-2.74798	0.718531	-3.82444	0.00331488	Ecm2
0.000131762	-2.45832	0.64301	-3.82314	0.00332984	Fgd1
0.000132468	-2.88056	0.753713	-3.82182	0.00334518	Pgbd1
0.000132713	-2.89498	0.757577	-3.82137	0.00334886	Ceacam20
0.000133355	1.42513	0.373054	3.82018	0.00336257	Saraf
0.000133503	-1.99275	0.521676	-3.8199	0.00336379	Osmr
0.000133643	-4.21547	1.10363	-3.81965	0.00336481	4930558C23Rik
0.000134034	-3.24766	0.850411	-3.81893	0.00336725	Cryba2
0.000134239	-2.88267	0.754911	-3.81855	0.00336725	Rgs5
0.000134216	-1.83596	0.480795	-3.81859	0.00336725	Dpp6
0.000134065	2.79838	0.732778	3.81887	0.00336725	B3gnt2
0.000134075	-2.20847	0.578308	-3.81885	0.00336725	Tdrd1
0.000134357	-1.79721	0.47068	-3.81833	0.0033677	Slc26a8
0.000135136	2.63512	0.690382	3.81691	0.0033747	Slc35f5
0.000135114	-4.6257	1.21189	-3.81695	0.0033747	Olfr1239
0.000134993	2.72053	0.712709	3.81717	0.0033747	Dnaja4
0.00013507	-4.12953	1.08187	-3.81703	0.0033747	4933425L06Rik
0.000134963	1.36969	0.358818	3.81722	0.0033747	Gzmk
0.000135309	-4.20686	1.10226	-3.81659	0.00337651	Olfr857
0.000135588	1.88787	0.494715	3.81608	0.00337849	Srp68
0.000135495	-4.58827	1.2023	-3.81625	0.00337849	Kis2
0.000136026	-3.35615	0.879658	-3.81528	0.00338691	Gm37843
0.000136373	-3.72866	0.977457	-3.81466	0.00339304	RP23-74O12.6
0.000137011	-6.0034	1.57425	-3.8135	0.00340407	Gm43470
0.000137134	-2.83767	0.744155	-3.81328	0.00340407	Gm10564
0.000137274	-3.2759	0.859134	-3.81303	0.00340407	4930584F24Rik
0.000137295	-2.40282	0.630167	-3.81299	0.00340407	Eif4e1b
0.00013732	-2.20915	0.579381	-3.81295	0.00340407	Vdr
0.000138143	1.88087	0.493476	3.81147	0.00342195	Lpcat4
0.000138247	2.08084	0.545967	3.81128	0.00342202	Sirt6
0.000138485	2.17154	0.569831	3.81086	0.00342541	Tmem175
0.0001386	-4.30147	1.1288	-3.81065	0.00342573	Gm17976
0.000139011	1.94634	0.51086	3.80992	0.00342996	Fastk
0.000139089	1.39601	0.366427	3.80978	0.00342996	Hmgb2
0.000139177	-2.64118	0.693292	-3.80963	0.00342996	Hoxb5
0.000138905	-3.35158	0.879654	-3.81011	0.00342996	Slc22a22
0.000139616	-4.36149	1.14509	-3.80885	0.00343825	Gm15225
0.000140135	-2.7196	0.714194	-3.80793	0.00344853	Gm20750
0.000140326	-4.3625	1.14574	-3.80759	0.00345071	Gm42772
0.000140782	-2.56697	0.674314	-3.80679	0.00345942	Pon1
0.00014098	-3.56372	0.936233	-3.80644	0.00346176	Rps4x-ps
0.000141436	-3.88492	1.02083	-3.80564	0.00347042	Gm38169
0.00014184	1.63001	0.428392	3.80494	0.00347707	Trbv12-2
0.000141913	2.00784	0.52771	3.80481	0.00347707	Zbtb32
0.00014238	-2.34248	0.615794	-3.804	0.00348598	Fermt1
0.000142771	-3.42228	0.899815	-3.80332	0.00349302	Fam50b
0.000143362	-2.95061	0.776007	-3.80229	0.00350242	Gm805
0.000143363	-2.7602	0.725931	-3.80229	0.00350242	Zfp957
0.000144102	-6.09379	1.6032	-3.80102	0.00350611	Gm15180
0.000144172	-3.66064	0.963098	-3.8009	0.00350611	1810059C17Rik
0.000144133	1.57177	0.41352	3.80097	0.00350611	Cst7
0.000144387	1.33665	0.351701	3.80053	0.00350611	Eif6
0.000144355	-1.94817	0.512596	-3.80058	0.00350611	Nbea
0.000144448	-1.99852	0.525868	-3.80043	0.00350611	Gpr26
0.000144072	1.13278	0.298015	3.80107	0.00350611	Pgls
0.000143926	1.2814	0.337094	3.80132	0.00350611	Rnf113a2
0.000144403	-4.8702	1.28146	-3.8005	0.00350611	Xlr3c
0.00014477	-4.34923	1.14457	-3.79987	0.00351047	Gm13687
0.000144836	1.07547	0.283036	3.79976	0.00351047	Flt3l
0.000145049	-6.15074	1.61887	-3.7994	0.0035106	Gm10558
0.000144999	-4.46419	1.17495	-3.79948	0.0035106	Gm13117
0.000145311	-2.71159	0.713775	-3.79895	0.00351442	Zfp114
0.000145575	1.72112	0.453105	3.7985	0.00351828	F2r
0.00014573	1.84926	0.486873	3.79824	0.00351951	4833439L19Rik
0.000146145	-3.00976	0.792557	-3.79753	0.00352703	Gm42503
0.000146397	1.61425	0.425127	3.7971	0.00352805	Pdia3
0.000146396	-2.61878	0.689677	-3.7971	0.00352805	Lepr
0.000146885	-2.6309	0.693022	-3.79628	0.0035373	5730460C07Rik
0.000146992	-3.05229	0.804061	-3.7961	0.00353734	Gm16478
0.000147477	-2.31908	0.611043	-3.79528	0.00354648	Shtn1
0.000148011	-3.49998	0.922411	-3.79438	0.00355678	Tagln3
0.000148298	2.60099	0.685572	3.7939	0.00356002	Ciz1
0.000148356	-4.59959	1.21239	-3.7938	0.00356002	Gm43843
0.000148881	-2.48768	0.655874	-3.79293	0.00356248	Slco1b2
0.000148824	-1.96664	0.518488	-3.79302	0.00356248	Eml1
0.000148707	1.4781	0.389669	3.79322	0.00356248	Sla
0.000148597	-2.73072	0.719859	-3.7934	0.00356248	Krt5
0.000149258	-1.86528	0.491859	-3.7923	0.00356493	Rfx4
0.0001493	2.03063	0.53547	3.79223	0.00356493	Tgtp2
0.00014909	1.46749	0.386936	3.79258	0.00356493	Gspt1
0.000150514	-5.05084	1.3326	-3.79022	0.00359138	Gm44636
0.000150661	1.1896	0.313881	3.78998	0.00359236	Exosc1
0.000150883	2.37552	0.626851	3.78961	0.00359511	Trbv26
0.000151196	-4.03189	1.06408	-3.7891	0.00360003	Gm5550
0.000152186	-3.55799	0.939409	-3.78748	0.00361849	Gm13599
0.000152142	1.45578	0.384361	3.78755	0.00361849	Ptp4a3
0.000152379	1.80448	0.476473	3.78716	0.00362052	Raly
0.000152545	-2.3453	0.61932	-3.78689	0.00362192	Spag6
0.000153051	-3.82451	1.01015	-3.78607	0.00362883	Gm29514
0.000153014	1.64741	0.435118	3.78613	0.00362883	Med25
0.0001532	-3.32914	0.879371	-3.78582	0.00362983	4930509E16Rik
0.000153445	1.49163	0.394044	3.78543	0.00363253	Cope
0.000153529	-1.65293	0.436671	-3.78529	0.00363253	Gm10720
0.000153999	4.30085	1.13643	3.78453	0.00364109	Gm11579
0.000154842	-4.19868	1.10983	-3.78317	0.00364717	Gm26620
0.000154652	-5.35414	1.41514	-3.78348	0.00364717	Gm42847
0.000154517	-1.72983	0.457179	-3.7837	0.00364717	Tenm3
0.000154941	1.50022	0.396568	3.78301	0.00364717	Acp5
0.000155013	1.81256	0.479146	3.7829	0.00364717	Rpa1
0.00015439	2.25061	0.594787	3.7839	0.00364717	2610035D17Rik
0.000154809	-3.06069	0.809016	-3.78323	0.00364717	Gm11744
0.000156021	-3.16236	0.836318	-3.78128	0.00366834	Hm629797
0.00015639	1.20537	0.318823	3.7807	0.00367445	Ube2a
0.000156501	1.43768	0.380287	3.78052	0.00367451	Myl12a
0.000157111	-3.45505	0.914142	-3.77955	0.00368627	Gm43620
0.000157714	-4.25956	1.12729	-3.7786	0.00369785	Ceacam12
0.000157928	1.73299	0.458673	3.77826	0.00369876	Casp8
0.000157972	1.45113	0.384082	3.77819	0.00369876	Ubb
0.000158706	1.54656	0.409463	3.77704	0.00371337	Ddost
0.000159032	-4.23906	1.12248	-3.77652	0.00371841	Lipo5
0.000159163	-2.30707	0.610931	-3.77632	0.0037189	Pirt
0.000160242	1.89357	0.501657	3.77464	0.00374152	Lrrc8c
0.000161147	1.71282	0.45394	3.77323	0.00375588	Fam107b
0.00016119	1.12799	0.29895	3.77316	0.00375588	Nop14
0.000161006	1.82999	0.484966	3.77345	0.00375588	Trbv17
0.000161511	1.69516	0.449327	3.77267	0.00376077	Orai1
0.000162085	1.21189	0.321305	3.77178	0.00377153	Rtcb
0.00016272	1.42402	0.377643	3.77081	0.00378369	Gimap6
0.000162964	1.52716	0.405036	3.77043	0.00378439	Gramd1a
0.000162975	1.4957	0.396693	3.77042	0.00378439	Gins4
0.000163752	2.12794	0.564557	3.76923	0.00379983	Bspry
0.000165034	-3.71482	0.986075	-3.76728	0.00380604	Zfp600
0.000164736	-1.97118	0.523174	-3.76773	0.00380604	Cpeb2
0.000164756	1.62171	0.430424	3.7677	0.00380604	Eif3b
0.000164395	1.44675	0.383931	3.76825	0.00380604	Med29
0.000164982	-2.20874	0.586283	-3.76736	0.00380604	Ano9
0.000164918	1.39408	0.370031	3.76746	0.00380604	Hspa8
0.000164148	-2.11584	0.561436	-3.76863	0.00380604	Gfpt2
0.000164576	-2.65689	0.705124	-3.76798	0.00380604	Snn
0.000164398	2.84508	0.755015	3.76825	0.00380604	Xlr
0.000165171	1.49597	0.397118	3.76708	0.0038066	Acap1
0.000165705	-6.28896	1.66981	-3.76627	0.00381629	Gm44030
0.000166109	-3.86591	1.02662	-3.76566	0.0038204	Chst1
0.000166088	1.62858	0.432479	3.76569	0.0038204	Gpr89
0.000166251	-4.95508	1.31593	-3.76545	0.00382106	Gm37005
0.000166576	2.61005	0.693249	3.76496	0.00382591	Abhd5
0.000166764	-1.93976	0.515253	-3.76468	0.00382763	Prex2
0.00016827	-2.41134	0.640899	-3.76243	0.00384387	Bdnf
0.000167896	-4.00471	1.06424	-3.76299	0.00384387	Gm42967
0.000167907	1.24187	0.330025	3.76297	0.00384387	Calu
0.000168149	-5.6839	1.51063	-3.76261	0.00384387	Vmn1r185
0.000168301	1.65099	0.438814	3.76238	0.00384387	Map4k1
0.000167958	1.52985	0.406561	3.7629	0.00384387	Cers4
0.000167713	1.57199	0.417721	3.76326	0.00384387	Stat2
0.000168425	-3.18049	0.845381	-3.7622	0.00384387	A4galt
0.000168496	-4.13251	1.09846	-3.7621	0.00384387	Gm15807
0.000168698	-2.51259	0.667922	-3.7618	0.00384587	Cfi
0.000169174	-2.17511	0.578318	-3.76109	0.00385414	4933407K13Rik
0.00016965	-2.13388	0.567462	-3.76039	0.00385976	4932411K12Rik
0.000169638	-2.08499	0.554458	-3.76041	0.00385976	Psmb11
0.000169979	-2.86367	0.761633	-3.7599	0.00386446	Mir670hg
0.000170085	-3.61492	0.96148	-3.75975	0.00386446	Gm5050
0.00017045	-2.94386	0.783105	-3.75921	0.00387014	Gulo
0.000170837	-4.12736	1.0981	-3.75864	0.00387556	A830029E22Rik
0.000170918	2.30368	0.612922	3.75852	0.00387556	Pgam1
0.000171089	-4.02121	1.06996	-3.75827	0.00387683	RP23-23D1.1
0.000171332	1.63819	0.43593	3.75792	0.00387973	Reep4
0.000171994	-3.09632	0.824157	-3.75695	0.00389211	Cyp2e1
0.000172183	1.3382	0.356218	3.75668	0.00389377	Srgap2
0.000172785	-1.71941	0.457801	-3.7558	0.00389387	Kif26b
0.000172994	-3.76068	1.00138	-3.7555	0.00389387	Gm44115
0.000172926	-3.46954	0.923832	-3.7556	0.00389387	Gm26891
0.000172459	-2.21572	0.589872	-3.75628	0.00389387	Trim6
0.000172711	-2.63846	0.70248	-3.75591	0.00389387	Galr2
0.000172543	-1.76194	0.469082	-3.75616	0.00389387	Bmpr1a
0.000172976	-2.06355	0.549469	-3.75553	0.00389387	Tigd5
0.000173202	-3.17545	0.845614	-3.7552	0.00389594	Akp3
0.000173914	-2.05146	0.546448	-3.75417	0.0038979	Cadm3
0.000173573	-3.16978	0.844225	-3.75467	0.0038979	Gm13479
0.000173981	1.83041	0.48758	3.75408	0.0038979	Ubxn11
0.000173821	1.97506	0.526077	3.75431	0.0038979	Wee1
0.000173576	1.58611	0.422438	3.75466	0.0038979	Ikzf3
0.000173685	-2.84339	0.757329	-3.7545	0.0038979	Tex11
0.000174434	-2.9417	0.783738	-3.75343	0.00390545	Pcdhb14
0.000174781	1.42009	0.378396	3.75293	0.00391063	Psmd2
0.000175145	1.60107	0.426679	3.75241	0.00391618	Lpxn
0.000175588	1.97471	0.52634	3.75177	0.00392322	Tm6sf1
0.000175693	-3.01696	0.804174	-3.75162	0.00392322	Syt9
0.000176126	-3.97793	1.0605	-3.75101	0.00393029	Olfr476
0.000176621	-2.58054	0.688087	-3.7503	0.00393874	Gm19409
0.000177237	-2.84968	0.760029	-3.74943	0.00394986	Gabrg3
0.000177638	1.33676	0.356578	3.74886	0.00395374	Fxr2
0.000177645	2.23831	0.597064	3.74885	0.00395374	BC023829
0.000178215	2.08513	0.556323	3.74805	0.00396381	Lap3
0.000178364	-3.07372	0.82013	-3.74784	0.00396452	Scn9a
0.000178601	1.44812	0.386423	3.74751	0.00396717	Prelid1
0.00017942	-5.69924	1.52127	-3.74636	0.00397752	Gm25655
0.000179203	-2.04549	0.54595	-3.74666	0.00397752	Klhl32
0.000179358	1.38685	0.370178	3.74645	0.00397752	Mak16
0.000179856	-2.46726	0.658682	-3.74575	0.00398254	Gpc6
0.000179882	1.94491	0.519235	3.74571	0.00398254	Frmd8
0.000180555	-4.76762	1.27314	-3.74478	0.00399481	Klrb1-ps1
0.000180898	2.16843	0.579129	3.7443	0.00399977	Aph1a
0.000181361	1.70317	0.454948	3.74366	0.00400738	Jrk
0.000181775	1.94083	0.518512	3.74308	0.00401391	Mvk
0.00018208	1.73308	0.463061	3.74266	0.00401802	Snx9
0.000182611	-5.46812	1.46131	-3.74193	0.00402616	Gm17978
0.000182687	1.69384	0.452677	3.74183	0.00402616	Sbds
0.000183202	-3.01207	0.805124	-3.74112	0.00403487	Fbxw14
0.000183641	-3.04923	0.815189	-3.74052	0.00404191	Gm12198
0.000184458	1.78689	0.477855	3.7394	0.00405459	Ass1
0.000184389	-2.36892	0.633486	-3.7395	0.00405459	E230025N22Rik
0.000184887	-4.51635	1.20796	-3.73882	0.00406138	Prss2
0.000185104	1.24573	0.333214	3.73852	0.0040635	Rpp21
0.000186411	1.72686	0.462128	3.73675	0.00408687	Cd6
0.000186319	1.29839	0.347453	3.73688	0.00408687	Gsto1
0.000186665	1.51036	0.404228	3.73641	0.00408883	Il15ra
0.000186795	-1.5866	0.424652	-3.73624	0.00408883	Dnah5
0.000186863	-2.54029	0.679923	-3.73614	0.00408883	Ccdc178
0.000188117	-2.6447	0.708187	-3.73446	0.00411342	Cntnap2
0.000188231	2.13529	0.571803	3.73431	0.00411342	Taf8
0.000188535	-1.94328	0.520443	-3.7339	0.00411741	Ky
0.000188804	-2.272	0.608538	-3.73354	0.00412062	Gm3294
0.000189184	-1.83784	0.492318	-3.73304	0.00412426	Slc6a5
0.000189215	1.19953	0.321332	3.733	0.00412426	Tap1
0.000189689	1.60848	0.430954	3.73237	0.00413192	Tecr
0.000190505	-1.86322	0.49935	-3.73129	0.00413237	Magi3
0.000190198	-3.07354	0.823631	-3.73169	0.00413237	Il6
0.000190524	1.98825	0.532862	3.73126	0.00413237	Alg8
0.000189918	1.81236	0.485618	3.73206	0.00413237	Pno1
0.000190567	-2.85333	0.764721	-3.7312	0.00413237	Gas2l2
0.000190476	1.95372	0.523601	3.73132	0.00413237	Card6
0.000189973	1.52142	0.40767	3.73199	0.00413237	H2-T24
0.000191849	1.53265	0.410952	3.72952	0.00415483	P4hb
0.00019181	1.67376	0.44878	3.72957	0.00415483	D16Ertd472e
0.000192245	1.50525	0.403661	3.72899	0.00415808	Nifk
0.000192183	2.41879	0.648629	3.72908	0.00415808	Adk
0.000193006	-2.70524	0.725653	-3.728	0.00417154	Cwh43
0.000193114	1.68893	0.453057	3.72786	0.00417154	Cipc
0.000194133	-2.37936	0.638493	-3.72653	0.00418574	Gm44104
0.000193985	-2.96492	0.795584	-3.72672	0.00418574	Hoxb3
0.000194144	-4.35085	1.16754	-3.72652	0.00418574	4930586N03Rik
0.000194359	1.38155	0.370762	3.72624	0.00418771	Traf3ip3
0.000194513	-4.2945	1.15257	-3.72604	0.00418835	2900055J20Rik
0.000194986	-1.82913	0.490986	-3.72543	0.00419319	Mrgprx2
0.000194978	1.54805	0.415537	3.72544	0.00419319	Srpr
0.000195667	-2.98895	0.802501	-3.72455	0.00420515	Crybb3
0.000195992	-4.35092	1.16831	-3.72413	0.00420678	Gm12383
0.000195918	-2.50597	0.672884	-3.72422	0.00420678	Fscn3
0.000196373	1.87009	0.502222	3.72364	0.0042123	Trbv29
0.000197541	-3.0156	0.810178	-3.72214	0.00423464	Gabre
0.000198114	2.08336	0.55983	3.72141	0.00424203	Mfsd2a
0.000198136	1.9883	0.534291	3.72138	0.00424203	Haao
0.000198523	3.00804	0.808421	3.72089	0.00424761	Ninj2
0.000198664	-1.78111	0.4787	-3.72071	0.00424794	Adamts20
0.000198849	1.57063	0.422159	3.72047	0.00424921	Pin1
0.000200225	-1.96387	0.528102	-3.71873	0.00427272	Kif17
0.000200329	-1.54004	0.414145	-3.7186	0.00427272	Ttc21a
0.0002003	-1.80481	0.485342	-3.71864	0.00427272	Dapk1
0.000201328	-3.01212	0.810289	-3.71734	0.00429132	Kcng2
0.000202062	-3.23598	0.870725	-3.71642	0.00430153	Gm43161
0.000201996	1.92479	0.517902	3.71651	0.00430153	Tnp2
0.000203578	1.76559	0.47532	3.71453	0.00432018	Rpn2
0.000203264	-5.8308	1.56956	-3.71492	0.00432018	A730015C16Rik
0.00020346	-3.54438	0.954154	-3.71468	0.00432018	Gm26995
0.000203146	-2.5342	0.682139	-3.71507	0.00432018	Timd2
0.000203544	1.9932	0.536588	3.71458	0.00432018	Dhrs11
0.000204196	-2.47227	0.665705	-3.71377	0.00432792	Kcnt2
0.000204199	-3.55864	0.958231	-3.71376	0.00432792	Kcnd3os
0.000204445	-1.95984	0.527768	-3.71346	0.00433042	Prkg2
0.000204685	1.28793	0.346856	3.71316	0.00433278	Atp11b
0.000205117	-2.46098	0.662868	-3.71263	0.00433648	Lefty2
0.000205058	1.69504	0.45655	3.7127	0.00433648	Vps37c
0.000205876	2.03618	0.548584	3.7117	0.0043498	Spc25
0.000206311	-2.59237	0.698533	-3.71116	0.00435626	Slc26a3
0.000206616	-2.84639	0.767059	-3.71079	0.00435725	Tgm1
0.000206614	1.61443	0.435064	3.71079	0.00435725	Sdf2l1
0.000207392	1.39312	0.375521	3.70984	0.00437089	Timm17b
0.000207524	2.26257	0.609911	3.70968	0.00437089	Wrap73
0.000207651	1.6693	0.450005	3.70952	0.00437089	Aacs
0.000208191	-2.10148	0.566611	-3.70886	0.00437953	Faxc
0.000208389	1.49645	0.403506	3.70862	0.00438097	Zfp622
0.000208991	4.31734	1.16436	3.70789	0.0043904	Lime1
0.000209098	-2.53564	0.683874	-3.70776	0.0043904	Cntnap4
0.000209433	1.47333	0.397407	3.70736	0.0043947	Mcm6
0.000209988	1.76261	0.475521	3.70669	0.00440361	Phospho2
0.000210168	1.9213	0.518362	3.70647	0.00440465	Gm44174
0.00021047	-1.90059	0.512826	-3.70611	0.00440806	Mroh3
0.000210592	-3.00414	0.810625	-3.70596	0.00440806	4930444M15Rik
0.000211499	-3.94289	1.06425	-3.70487	0.00442431	Gm37611
0.000211643	1.23234	0.332643	3.7047	0.00442458	Hmgb1
0.00021183	-2.82509	0.762616	-3.70447	0.00442574	Snap25
0.000212184	1.67682	0.4527	3.70405	0.0044267	Trbj2-6
0.000212181	-5.95827	1.60858	-3.70405	0.0044267	Ighv7-4
0.000212268	2.22512	0.600742	3.70395	0.0044267	Pcgf6
0.000212419	-3.61185	0.975181	-3.70377	0.00442709	Dppa1
0.000213129	2.05199	0.554154	3.70292	0.00443916	Abcf2
0.000214292	-3.10148	0.837889	-3.70154	0.0044605	Skint7
0.000214497	1.93046	0.521561	3.7013	0.0044605	Isyna1
0.00021455	1.42504	0.385018	3.70124	0.0044605	Tbrg4
0.000215277	-2.4055	0.650067	-3.70038	0.00446462	Ehf
0.000215018	-3.66375	0.990021	-3.70068	0.00446462	Fgf18
0.000215264	-5.85554	1.58241	-3.70039	0.00446462	Gm16013
0.000215094	1.75478	0.474189	3.7006	0.00446462	Mgat2
0.000216905	1.59465	0.431165	3.69847	0.00449175	H2afz
0.000217117	1.50016	0.405644	3.69822	0.00449175	Nap1l4
0.000217116	1.83753	0.496868	3.69822	0.00449175	Ublcp1
0.000217036	-2.60682	0.704867	-3.69831	0.00449175	Nox1
0.000217328	-3.31626	0.896777	-3.69797	0.00449336	Aldh1a7
0.000218011	2.1033	0.568893	3.69718	0.00449641	2410004B18Rik
0.000218009	-2.43311	0.658099	-3.69718	0.00449641	Prokr1
0.000218275	1.57629	0.426386	3.69687	0.00449641	Ap1g2
0.000217889	1.77804	0.480899	3.69732	0.00449641	Pycrl
0.000217926	1.60777	0.434853	3.69728	0.00449641	Trim26
0.000218175	1.43352	0.387755	3.69699	0.00449641	Rbbp7
0.000218593	1.53457	0.415142	3.6965	0.00450022	Ndufs8
0.000219375	-2.4833	0.671961	-3.69559	0.00451356	Gm38355
0.000221326	1.50167	0.40659	3.69334	0.00455092	Irf7
0.000221467	-2.82618	0.765244	-3.69318	0.00455106	Pnck
0.00022289	-1.82758	0.495072	-3.69155	0.00457354	A830018L16Rik
0.000222735	1.45635	0.394491	3.69173	0.00457354	Zw10
0.000222967	1.46217	0.396096	3.69146	0.00457354	Eif5a
0.000223849	2.15187	0.58309	3.69046	0.00458884	Lyrm1
0.000224657	1.33589	0.362075	3.68954	0.00460248	Hnrnpf
0.000224787	1.93392	0.524183	3.6894	0.00460248	Polr3d
0.000225025	-3.15905	0.856312	-3.68913	0.00460455	Gm14705
0.000226441	-2.64679	0.717769	-3.68753	0.00463073	Fkbp7
0.000226719	-5.79322	1.57116	-3.68722	0.0046336	Gm8101
0.000226972	-1.47673	0.40053	-3.68693	0.00463596	Snhg14
0.000227951	1.31632	0.357129	3.68584	0.00465315	Dnajb11
0.000228994	-2.65487	0.720518	-3.68468	0.00467161	Pax2
0.000229444	-2.51568	0.682835	-3.68418	0.00467797	Elfn1
0.000229851	-3.23842	0.879117	-3.68372	0.00468344	Lrrc30
0.000231733	1.30185	0.353606	3.68165	0.0047139	Dctn3
0.000231809	-2.60972	0.708863	-3.68156	0.0047139	Lrp2bp
0.000231869	1.80153	0.489346	3.6815	0.0047139	Mta3
0.000231904	-3.22516	0.876056	-3.68146	0.0047139	Cplx4
0.000232322	1.54198	0.418902	3.681	0.00471954	Dync1li1
0.000233176	1.39543	0.379187	3.68006	0.00473406	Slc7a6
0.000234293	1.71787	0.46696	3.67884	0.00475387	Gtf2f1
0.000234576	-4.01376	1.09113	-3.67854	0.00475389	Gm12050
0.000234497	1.77556	0.482669	3.67862	0.00475389	Rps6kb1
0.000235058	-3.19928	0.869838	-3.67801	0.0047608	Gm5592
0.000235469	-2.1592	0.587126	-3.67757	0.00476627	Lsamp
0.000237586	-2.98303	0.811647	-3.67528	0.00480624	Vmn2r1
0.000237957	-6.56945	1.78766	-3.67488	0.00481086	Gm26960
0.00023915	-2.04503	0.556683	-3.67361	0.00483139	Nutm1
0.000239258	-2.66315	0.724964	-3.67349	0.00483139	Gm498
0.000239759	1.25074	0.340526	3.67296	0.00483236	Sp140
0.000239879	-2.667	0.726143	-3.67283	0.00483236	Rusc2
0.000239646	-1.70277	0.463582	-3.67308	0.00483236	Gm17435
0.000239658	-4.19398	1.14182	-3.67307	0.00483236	4930517L18Rik
0.000240225	-3.30691	0.900462	-3.67246	0.00483645	Phf20-ps
0.000240607	-3.8489	1.04816	-3.67206	0.00484124	Gm12543
0.000241197	2.38125	0.648589	3.67143	0.00485022	6330403K07Rik
0.000242408	-2.93423	0.799485	-3.67015	0.00486878	Plpp7
0.000242372	1.79502	0.489082	3.67019	0.00486878	Mipep
0.000242943	-2.51395	0.685076	-3.66959	0.00487621	Ppp3r2
0.000243066	1.81808	0.495463	3.66946	0.00487621	Fermt3
0.000243622	-6.45395	1.75911	-3.66887	0.00488155	Gm22282
0.000243524	2.02055	0.550713	3.66898	0.00488155	Cops7a
0.000244367	-4.91519	1.33999	-3.66809	0.00489357	Gm3867
0.000244899	-2.06964	0.564313	-3.66754	0.00489551	Schip1
0.000244876	1.75999	0.47988	3.66756	0.00489551	BC048403
0.000244879	1.68634	0.4598	3.66756	0.00489551	Rab37
0.000245072	1.38248	0.376968	3.66736	0.00489608	Ostf1
0.000245337	1.28	0.349051	3.66708	0.00489848	Gatad2a
0.000246576	1.36457	0.372244	3.66579	0.0049203	Rwdd1
0.000248152	1.21424	0.331383	3.66416	0.00494531	Dtymk
0.000248269	-3.14184	0.857481	-3.66404	0.00494531	Hnf4g
0.000248058	-2.12446	0.579778	-3.66426	0.00494531	Dtna
0.000248611	1.16681	0.31848	3.66369	0.00494921	Dph3
0.000248779	-2.60898	0.712153	-3.66351	0.00494963	Gm43820
0.0002498	-1.86813	0.510074	-3.66246	0.0049641	Zfp185
0.000249729	-2.92004	0.797271	-3.66254	0.0049641	Xlr4e-ps
0.000250681	-2.38498	0.651357	-3.66156	0.00497867	Cyp3a59
0.00025098	-2.29475	0.626765	-3.66126	0.00498168	Plekha4
0.000251924	-1.95645	0.534506	-3.6603	0.00499381	Tcfl5
0.000251893	-2.83392	0.774226	-3.66033	0.00499381	Gm21013
0.000252035	-1.92872	0.526948	-3.66018	0.00499381	A830036E02Rik
0.000252805	-2.66948	0.729485	-3.6594	0.00500612	Slc2a4
0.000253875	1.55399	0.424782	3.65832	0.00502144	Rassf1
0.000253825	1.46581	0.400673	3.65837	0.00502144	Uba1
0.000254832	-2.10194	0.574717	-3.65735	0.00503741	Gm6166
0.000255229	-2.28284	0.624246	-3.65696	0.0050423	Naaladl2
0.000255559	-2.1071	0.576241	-3.65662	0.00504587	Gm1305
0.000255988	1.28097	0.350356	3.65619	0.00505139	Brf1
0.000256179	1.64198	0.44912	3.656	0.0050522	Rabif
0.000257313	-4.84916	1.32677	-3.65487	0.00505394	Ska2l-ps
0.000257315	-5.16355	1.41279	-3.65487	0.00505394	Gm14153
0.000256818	-3.8984	1.06649	-3.65536	0.00505394	Gm11856
0.000257219	1.42616	0.390198	3.65496	0.00505394	Slain2
0.000256537	1.51743	0.415092	3.65564	0.00505394	Akr1b3
0.000256611	1.61544	0.441912	3.65557	0.00505394	Cd37
0.000256926	-2.34534	0.641635	-3.65526	0.00505394	Hmgcll1
0.000257741	-2.73404	0.748142	-3.65444	0.00505936	Gm20696
0.000259355	1.44459	0.39547	3.65284	0.0050881	Mlf2
0.00025971	-5.34011	1.46205	-3.65249	0.00509209	4921530L21Rik
0.000261061	-3.14857	0.862348	-3.65116	0.00511561	Vmn2r85
0.000261628	1.83	0.501286	3.6506	0.00512375	Rgs19
0.000262198	-2.19138	0.600371	-3.65004	0.00512599	Vmn2r-ps54
0.000262115	2.1361	0.585212	3.65012	0.00512599	Ccnb2
0.00026202	1.65257	0.452732	3.65022	0.00512599	Dohh
0.000262526	-3.5259	0.966073	-3.64972	0.00512664	Gm42436
0.000262816	-2.63131	0.721019	-3.64944	0.00512664	Gm42508
0.000262573	-3.26237	0.89388	-3.64967	0.00512664	Slc13a2
0.00026299	1.33185	0.364965	3.64927	0.00512664	Eif2b5
0.000262853	-2.90194	0.795182	-3.6494	0.00512664	Pir
0.000263297	-6.55785	1.79718	-3.64897	0.00512967	Gm26043
0.000263928	1.69569	0.464781	3.64835	0.00513161	Ap3s2
0.000263803	1.64715	0.451462	3.64847	0.00513161	Tubg1
0.000263958	1.57118	0.430659	3.64832	0.00513161	Poldip3
0.000264005	-3.21958	0.882493	-3.64828	0.00513161	Cd200r3
0.000264256	1.82484	0.500226	3.64803	0.00513353	Nadk
0.000264805	1.24523	0.341392	3.6475	0.00513828	Atp8b4
0.000264794	1.27513	0.34959	3.64751	0.00513828	Snrpb
0.000265704	1.51134	0.414448	3.64663	0.00514685	Traf1
0.000265615	2.80374	0.768839	3.64671	0.00514685	RP24-337F7.3
0.000265642	-1.97688	0.542103	-3.64669	0.00514685	Fat2
0.000266403	1.20403	0.330236	3.64595	0.00515743	Vimp
0.000266821	-2.92484	0.802303	-3.64555	0.00516256	Gp6
0.00026797	-4.70181	1.29013	-3.64444	0.00517922	Gm28497
0.000267989	-6.13182	1.68252	-3.64443	0.00517922	1700022H16Rik
0.000268312	-1.97079	0.540815	-3.64412	0.0051825	Adamts16
0.000268585	-1.86149	0.510857	-3.64386	0.0051848	Tet1
0.000269457	1.36527	0.374764	3.64302	0.00519056	Cog8
0.000269456	1.36386	0.374375	3.64302	0.00519056	Nprl2
0.000269177	1.38146	0.37918	3.64329	0.00519056	Jmjd6
0.000269498	2.09318	0.574579	3.64298	0.00519056	Haus4
0.000269735	-2.44666	0.671651	-3.64276	0.00519103	Crocc2
0.00026983	-2.66813	0.732466	-3.64267	0.00519103	Hoxd12
0.000271454	-2.69948	0.741386	-3.64112	0.00521634	Slc47a2
0.000271408	1.42639	0.391741	3.64116	0.00521634	Cfl1
0.000271613	-2.21592	0.608608	-3.64097	0.00521641	Phactr1
0.000272561	-2.1936	0.602627	-3.64007	0.00522521	Matn4
0.000272689	-2.45878	0.675499	-3.63995	0.00522521	Otop1
0.000272359	-4.67184	1.28338	-3.64026	0.00522521	Gm43886
0.000272616	1.49985	0.412044	3.64002	0.00522521	Sh3kbp1
0.000273746	1.26154	0.346676	3.63896	0.00523787	Sh3bgrl3
0.000273816	-2.62001	0.720003	-3.63889	0.00523787	Scg3
0.000273772	-3.68164	1.01174	-3.63893	0.00523787	4930526F13Rik
0.000275116	1.88165	0.517268	3.63767	0.00524492	Uqcrc2
0.000275095	-4.30322	1.18295	-3.63769	0.00524492	Olfr889
0.000274986	1.4734	0.405026	3.63779	0.00524492	Atg5
0.000274664	1.37478	0.377885	3.63809	0.00524492	Derl1
0.000274905	1.65567	0.45512	3.63787	0.00524492	Ttc39c
0.000274986	1.15859	0.318489	3.63779	0.00524492	Bscl2
0.000276145	1.83394	0.504286	3.63671	0.00525935	Ahcy
0.000276185	-1.27326	0.350118	-3.63667	0.00525935	Dna2
0.000276891	-1.96144	0.539449	-3.63601	0.00525963	Ttc39a
0.000276911	-1.8656	0.513093	-3.63599	0.00525963	Cntnap1
0.000276734	-2.29002	0.62979	-3.63616	0.00525963	Fzd3
0.000276978	2.22531	0.612033	3.63593	0.00525963	Bora
0.000276874	-4.77861	1.31424	-3.63603	0.00525963	Magea6
0.00027745	2.06912	0.569144	3.63549	0.00526562	Pnpla2
0.000278292	-3.01007	0.828145	-3.63471	0.00527863	Tmem30c
0.000278928	1.25292	0.344766	3.63412	0.00527884	Ruvbl1
0.00027891	-3.19396	0.878875	-3.63414	0.00527884	Gm9725
0.000278766	1.45642	0.400745	3.63427	0.00527884	Psmd7
0.000278718	-3.23003	0.888757	-3.63432	0.00527884	Gm12002
0.000279511	-1.95696	0.538575	-3.63358	0.0052869	Pcsk2
0.000279716	-3.93687	1.08352	-3.63339	0.00528783	Dnd1-ps
0.000280105	-2.01182	0.553758	-3.63304	0.00529221	9330182L06Rik
0.000281153	-3.66452	1.00893	-3.63207	0.00530126	Gm13912
0.000281502	-2.96216	0.815629	-3.63175	0.00530126	Lhfp
0.000281526	-2.8276	0.778581	-3.63173	0.00530126	1700036A12Rik
0.000281431	1.18299	0.32573	3.63182	0.00530126	Gpx4
0.000281465	4.49523	1.23775	3.63179	0.00530126	Trav6-1
0.000281299	1.49162	0.410696	3.63194	0.00530126	Cetn2
0.000282167	-5.30741	1.46163	-3.63114	0.00531038	Gm9637
0.000283167	-3.55644	0.979674	-3.63023	0.00531619	Ppp1r3a
0.000283092	1.95408	0.538268	3.6303	0.00531619	Pop4
0.000283736	-1.85912	0.512196	-3.62971	0.00531619	Gm34121
0.000283371	-4.20664	1.15884	-3.63005	0.00531619	Olfr632
0.000283561	1.53204	0.422065	3.62987	0.00531619	Fkbp8
0.000282749	-2.16657	0.59675	-3.63061	0.00531619	Ptprg
0.000283049	1.68584	0.464376	3.63034	0.00531619	Rnps1
0.000283695	-5.06771	1.39616	-3.62975	0.00531619	Xlr4d-ps
0.000284333	-5.32163	1.46635	-3.62917	0.00532442	Gm773
0.000284751	-4.00037	1.1024	-3.62879	0.00532818	Fga
0.000285007	-3.36476	0.927298	-3.62856	0.00532818	Gm43889
0.000284989	-3.21235	0.885293	-3.62858	0.00532818	Dbpht2
0.000285403	1.33546	0.368079	3.6282	0.00532935	Padi2
0.000285543	1.47293	0.405982	3.62807	0.00532935	Cyb561d2
0.000285231	1.53947	0.424287	3.62836	0.00532935	Esyt1
0.000286046	1.19849	0.33038	3.62762	0.00533579	Sf3a3
0.000287277	-2.89712	0.798873	-3.62651	0.00535579	Gm37730
0.00028756	-2.45974	0.678315	-3.62626	0.00535811	Otc
0.000288131	-3.26766	0.901237	-3.62574	0.00536578	Zfp934
0.000288355	-1.66817	0.460116	-3.62554	0.00536699	Arhgap20
0.000288732	-2.10013	0.579312	-3.62521	0.00537105	Cntnap5c
0.000288978	-2.43758	0.672439	-3.62499	0.00537266	Morc1
0.000290593	-4.93045	1.36067	-3.62354	0.00539813	Gm43200
0.000290667	1.52985	0.422204	3.62348	0.00539813	Cbr1
0.000290901	-3.63928	1.00442	-3.62327	0.00539835	Lce3d
0.000290999	1.51306	0.417605	3.62318	0.00539835	Ptpn22
0.000291544	1.85788	0.512844	3.6227	0.00540252	Nup93
0.000291469	-2.90094	0.800752	-3.62277	0.00540252	Pof1b
0.00029187	-3.91901	1.08188	-3.62241	0.00540405	Gm38090
0.000292106	-2.31692	0.639643	-3.6222	0.00540405	Prom1
0.000292052	3.26611	0.901681	3.62225	0.00540405	F2rl3
0.000292695	-2.40704	0.664621	-3.62168	0.00540605	Jph1
0.000292663	-2.18792	0.604114	-3.62171	0.00540605	4930590J08Rik
0.000292563	1.55271	0.428711	3.6218	0.00540605	Top3b
0.000293467	1.24611	0.344135	3.621	0.0054126	Csde1
0.000293389	-3.26946	0.902899	-3.62107	0.0054126	Lyrm7os
0.00029353	-1.37619	0.380065	-3.62094	0.0054126	Rpl13a-ps1
0.000293834	1.52556	0.421346	3.62068	0.00541524	Gem
0.000293998	-2.21589	0.612035	-3.62053	0.0054153	Sall3
0.000295993	-3.81177	1.05333	-3.61878	0.00543726	Gm29414
0.000295619	1.26193	0.348687	3.61911	0.00543726	Mrto4
0.000295995	-5.59575	1.54631	-3.61878	0.00543726	4930580E04Rik
0.000295928	1.60257	0.44284	3.61884	0.00543726	Stat3
0.000295668	1.3859	0.382945	3.61907	0.00543726	Ubac2
0.00029642	1.50671	0.416402	3.61841	0.0054421	Cxcr6
0.000296777	-2.58738	0.715121	-3.6181	0.00544569	Csmd3
0.000297474	-2.26323	0.625635	-3.61749	0.00545553	Six4
0.00029765	-2.26058	0.62493	-3.61734	0.00545579	Phkg1
0.0002984	-5.98541	1.65494	-3.61669	0.00546656	Gm20416
0.000298659	-2.37268	0.656077	-3.61646	0.00546834	Foxl2os
0.000299508	1.49152	0.412509	3.61573	0.00548091	Lcp1
0.000301134	-3.72711	1.03121	-3.61432	0.00549355	4930511M18Rik
0.000300509	-4.03274	1.1156	-3.61486	0.00549355	Gm43948
0.000301175	-2.16809	0.599867	-3.61429	0.00549355	Stxbp4
0.000300731	-5.78952	1.60167	-3.61467	0.00549355	Ear-ps5
0.000300915	1.45322	0.402052	3.61451	0.00549355	Tsta3
0.000301084	2.34622	0.649138	3.61437	0.00549355	Aifm1
0.000301411	-2.98223	0.825169	-3.61408	0.0054949	Gm12994
0.000301965	1.23894	0.342854	3.61361	0.00550201	Vim
0.000302173	1.32066	0.365487	3.61343	0.00550284	BC005624
0.000302385	-4.1682	1.15359	-3.61325	0.00550374	Triqk
0.000302969	-2.24291	0.620833	-3.61275	0.00551139	Pld5
0.000303319	-1.60976	0.445615	-3.61245	0.00551478	Kalrn
0.000304478	-5.78308	1.60131	-3.61146	0.00553289	Vmn2r-ps73
0.000305323	-2.12992	0.589885	-3.61074	0.00554525	Spire1
0.000306181	-2.43453	0.674382	-3.61001	0.00555784	Gm43502
0.000307066	-2.25793	0.625592	-3.60927	0.00557091	Slc17a5
0.000308001	1.43796	0.398495	3.60848	0.00558488	Map7d1
0.000308682	1.65056	0.457485	3.6079	0.00559422	Psmc4
0.000309246	-4.38203	1.21472	-3.60743	0.00560143	Gm37107
0.000310105	-4.82264	1.33713	-3.60671	0.00561397	Gm24788
0.000311065	1.50037	0.416088	3.60591	0.00562833	Natd1
0.000312265	-2.16719	0.601177	-3.60491	0.00564582	Mlph
0.000312366	-3.21385	0.891543	-3.60482	0.00564582	Gm42480
0.000312788	1.48625	0.412334	3.60447	0.00565044	Psmd3
0.000313093	1.24899	0.346535	3.60422	0.00565293	Tonsl
0.000315075	1.48819	0.41309	3.60258	0.00568566	Timm23
0.000315442	-2.55571	0.709471	-3.60228	0.0056862	Pou3f2
0.000315286	1.48594	0.412484	3.60241	0.0056862	Mrpl34
0.000316584	2.01837	0.56045	3.60134	0.00570375	Myo3b
0.000317441	1.48373	0.412074	3.60063	0.00570397	Emc7
0.000316835	-2.42383	0.673075	-3.60113	0.00570397	Gm44752
0.000317384	-5.50528	1.52896	-3.60068	0.00570397	Gm11434
0.00031694	-4.6609	1.29432	-3.60105	0.00570397	Gm17105
0.000317295	-6.33481	1.7593	-3.60075	0.00570397	Gm15057
0.000319297	1.39894	0.388689	3.59912	0.00573426	Itpk1
0.00031962	-3.61942	1.00571	-3.59886	0.00573475	1700097M23Rik
0.000319664	1.74841	0.485828	3.59882	0.00573475	Ccdc97
0.000320377	-2.09494	0.582211	-3.59824	0.00574144	Thsd7a
0.000320372	-1.73998	0.483563	-3.59825	0.00574144	Rbm20
0.000320701	-3.63514	1.01033	-3.59798	0.0057442	1700020G17Rik
0.00032107	-2.90789	0.808268	-3.59768	0.00574777	Olfr75-ps1
0.000321899	1.64981	0.458661	3.59701	0.00575956	Cep78
0.000322443	1.34731	0.37461	3.59657	0.00576624	Tsr3
0.000322639	1.79334	0.498647	3.59641	0.00576669	Ppp1r15a
0.000322925	-2.44802	0.680727	-3.59618	0.00576873	D630003M21Rik
0.000323826	1.39301	0.387437	3.59545	0.00578177	Srebf2
0.000324303	1.37462	0.382361	3.59507	0.00578724	Edc4
0.00032482	2.16842	0.603235	3.59466	0.0057934	Aurkb
0.000325349	-2.07383	0.576988	-3.59423	0.00579978	Piwil4
0.000326604	-2.90351	0.808049	-3.59323	0.00581293	Gm43102
0.000326463	1.4767	0.410955	3.59334	0.00581293	Capg
0.000326588	1.89967	0.528679	3.59324	0.00581293	Ildr1
0.000327392	-2.37332	0.660613	-3.5926	0.00582388	Slc17a8
0.000328702	-2.65302	0.738681	-3.59156	0.00584412	Gm44269
0.000329543	1.61952	0.451007	3.5909	0.00585598	Utp18
0.000330832	-2.70374	0.753157	-3.58988	0.00587579	Gm16490
0.000331619	-2.43011	0.67705	-3.58926	0.00587776	Mccc1os
0.000331639	-3.56393	0.992947	-3.58924	0.00587776	Fbxw15
0.000331417	1.30944	0.364805	3.58942	0.00587776	Etf1
0.000331218	-4.1369	1.15248	-3.58957	0.00587776	Olfr1501
0.000332385	-2.69985	0.752328	-3.58866	0.00588789	Gm7008
0.000332911	1.65245	0.460518	3.58825	0.00589411	Klhl25
0.000335146	-2.02187	0.563745	-3.5865	0.00591083	Scn1a
0.000335314	1.6608	0.463087	3.58637	0.00591083	Rnf10
0.000334642	-1.95712	0.545631	-3.58689	0.00591083	Antxr1
0.000334334	-2.90533	0.809931	-3.58713	0.00591083	RP23-187N1.1
0.000335321	-2.68338	0.748218	-3.58636	0.00591083	Ces1g
0.000334792	-2.76954	0.772153	-3.58678	0.00591083	Pah
0.000335283	1.65353	0.461055	3.58639	0.00591083	Cnot8
0.00033521	-3.66617	1.02223	-3.58645	0.00591083	Acot3
0.000335431	-2.36227	0.658697	-3.58628	0.00591083	Glyat
0.00033575	1.83458	0.51159	3.58603	0.00591337	Cdk1
0.000336357	-3.29922	0.92014	-3.58556	0.00591958	Gm8141
0.000336454	-2.79104	0.778428	-3.58548	0.00591958	Gm43753
0.000336659	-2.92453	0.815693	-3.58532	0.00592012	Mapk8ip2
0.000338418	1.9623	0.547522	3.58396	0.00594794	Scn1b
0.000338742	-2.13986	0.597107	-3.58371	0.00595055	Slc1a6
0.000339069	1.21366	0.338683	3.58346	0.00595319	Unc119
0.000339423	1.40573	0.392311	3.58319	0.00595625	2010016I18Rik
0.000339596	-2.54399	0.710004	-3.58306	0.00595625	Gm15328
0.000340008	-2.43228	0.678888	-3.58274	0.00596039	Pde9a
0.000340436	1.53881	0.429546	3.58241	0.00596478	Cd5
0.000340789	2.28422	0.637669	3.58214	0.00596787	Actl6a
0.000341387	-2.06468	0.576455	-3.58168	0.00597524	Agmo
0.000342065	-1.92412	0.53729	-3.58117	0.00598402	Pcdh19
0.000342444	-3.44194	0.9612	-3.58088	0.00598753	Gm37323
0.000343374	-3.26614	0.912288	-3.58017	0.00600069	Cfhr1
0.000344381	1.35649	0.378972	3.5794	0.00601518	Fam58b
0.000344908	1.85792	0.519118	3.579	0.00602127	Asb13
0.000345549	1.43477	0.40094	3.57852	0.006029	Ptpn7
0.000345708	-2.94077	0.821811	-3.5784	0.006029	Rhoj
0.000346032	-2.97285	0.830835	-3.57815	0.00602986	Gm37925
0.000346135	-2.57638	0.720047	-3.57807	0.00602986	Kifap3
0.000346293	1.42728	0.39891	3.57796	0.00602986	Arl6ip1
0.000347493	1.47013	0.410989	3.57705	0.00604763	Ttc4
0.000347716	1.43871	0.402225	3.57688	0.0060484	Usp16
0.000348268	1.28705	0.359867	3.57647	0.00605489	Cd2
0.000349787	-5.71792	1.59927	-3.57533	0.00607191	RP23-114F11.1
0.000349615	1.42987	0.399912	3.57546	0.00607191	Sacm1l
0.000349769	2.0849	0.583133	3.57534	0.00607191	Pik3ap1
0.000350667	-2.52027	0.705036	-3.57467	0.00608205	Trpa1
0.000350731	1.32966	0.371972	3.57462	0.00608205	Itgal
0.000351328	1.60328	0.448572	3.57418	0.00608303	Dnm2
0.000351176	2.83052	0.791912	3.57429	0.00608303	Cryl1
0.000351163	-1.59013	0.44488	-3.5743	0.00608303	Col22a1
0.000352224	-5.65338	1.58202	-3.57351	0.00609489	9430083B18Rik
0.000352375	1.57384	0.440431	3.5734	0.00609489	Dock8
0.000353358	1.40242	0.392541	3.57267	0.00610564	Rab19
0.000353225	1.45008	0.40587	3.57277	0.00610564	Ptpn6
0.000354329	-2.88573	0.807885	-3.57195	0.0061193	Gabra6
0.000354686	-2.81313	0.78762	-3.57169	0.00612233	Dlx3
0.000355153	1.71366	0.479835	3.57135	0.00612724	Acat1
0.000357019	-1.90777	0.534393	-3.56997	0.00615629	Wfdc8
0.000357817	-3.47006	0.972172	-3.56939	0.00616283	Gm42969
0.000357624	1.18183	0.331087	3.56953	0.00616283	Rpl4
0.000357945	2.00491	0.56171	3.56929	0.00616283	Fkbp5
0.000358475	1.9863	0.556558	3.56891	0.00616881	Fen1
0.000359112	1.30154	0.364736	3.56844	0.00617464	Sp110
0.00035918	1.19583	0.335118	3.56839	0.00617464	Nhp2
0.000361369	-1.8582	0.520973	-3.5668	0.00620877	Gm42930
0.000361533	1.68003	0.471033	3.56668	0.00620877	Hagh
0.000362288	-3.63424	1.0191	-3.56613	0.00621857	Gm38388
0.000364049	-3.82759	1.0737	-3.56486	0.00624562	Gm6491
0.000364839	1.39227	0.390616	3.56429	0.006256	Cct5
0.000365245	-6.78341	1.90331	-3.564	0.00625752	C030032O16Rik
0.000365298	1.49059	0.418239	3.56396	0.00625752	Tprgl
0.000366282	-5.64323	1.58373	-3.56326	0.00626228	Gm25222
0.000366875	-4.79726	1.34647	-3.56283	0.00626228	Gm42813
0.000366639	-5.0669	1.42209	-3.563	0.00626228	9530013L04Rik
0.000365827	1.59545	0.447708	3.56358	0.00626228	Ddx56
0.000366849	-2.13122	0.598178	-3.56285	0.00626228	Rps6ka5
0.000366236	2.35694	0.66145	3.56329	0.00626228	Anxa11
0.000366544	1.45959	0.409645	3.56307	0.00626228	Nubp1
0.000367224	2.08903	0.586382	3.56258	0.00626507	Prc1
0.000367945	1.56601	0.439636	3.56207	0.0062742	Dph6
0.000368263	1.49394	0.419429	3.56184	0.00627646	Agpat4
0.000369304	-1.97348	0.554176	-3.5611	0.00629103	Camk2a
0.000370659	-2.36551	0.664444	-3.56014	0.00631093	Atp13a5
0.000370878	-2.62388	0.737047	-3.55998	0.00631147	Cdh12
0.000372046	-2.00723	0.563961	-3.55916	0.00632816	Ank3
0.000372787	-1.91573	0.538334	-3.55863	0.00633757	Adcy2
0.000373333	-3.51562	0.988021	-3.55825	0.00634215	Gm9889
0.000373627	-4.0222	1.13045	-3.55804	0.00634215	Gm45060
0.000373808	1.60161	0.450155	3.55792	0.00634215	Lrp10
0.00037353	-3.06315	0.860892	-3.55811	0.00634215	Tro
0.000374879	-2.43369	0.684167	-3.55716	0.00635394	Etnppl
0.000374719	-2.03074	0.570868	-3.55728	0.00635394	Shroom4
0.000375459	1.43292	0.402872	3.55676	0.0063584	Gm12250
0.000375519	-4.30141	1.20938	-3.55672	0.0063584	Gm16300
0.000376096	-4.45908	1.25385	-3.55631	0.00636466	Gm5850
0.000376266	-3.41581	0.960524	-3.55619	0.00636466	Lrch2
0.000376667	-2.5157	0.707469	-3.55591	0.00636826	Phactr3
0.000378024	1.55709	0.438004	3.55497	0.006388	Seh1l
[truncated: 4,809 more rows]
